# Supplementary material for: MITE Digger, an efficient and accurate algorithm for genome wide discovery of miniature inverted repeat transposable elements
Source: BMC Bioinformatics. 2013 Jun 7;14:186. doi: 10.1186/1471-2105-14-186 (PMC3680318; doi:10.1186/1471-2105-14-186)
Supplement: Additional file 1 — MITE Digger report and output for the rice genome database. [file 1471-2105-14-186-S1.txt]

========this supplemental file combines two of the three output files from MITE Digger: DiggerReport and Output, the false output is not included===================
#################Digger Report#####################
Parameters:
DB: ./Temp/riceDB.txtsliced, SliceDB: on, Max Entry Size:100000 , Probability: 1, Size Range: 50 - 800, Copy Number Threshold: 10, DiffFlankSeq Threshold: 5, Number of CPUs: 4; Sensitivity: High
OutEntry	% Genome	RunTime	False
1	0.026	0	1
2	0.026	0	1
3	0.026	0	1
4	0.026	0	3
5	0.026	0	5
6	0.052	0	10
7	0.078	0.01	17
8	0.078	0.02	24
9	0.078	0.02	26
10	0.104	0.02	36
11	0.104	0.02	36
12	0.104	0.02	36
13	0.13	0.03	39
14	0.156	0.04	47
15	0.156	0.04	47
16	0.156	0.04	49
17	0.182	0.05	58
18	0.208	0.06	61
19	0.208	0.06	61
20	0.235	0.06	76
21	0.287	0.08	97
22	0.313	0.08	100
23	0.313	0.09	104
24	0.365	0.1	119
25	0.365	0.1	119
26	0.365	0.1	119
27	0.365	0.1	119
28	0.365	0.1	120
29	0.365	0.11	125
30	0.391	0.11	125
31	0.391	0.11	130
32	0.417	0.12	136
33	0.417	0.12	136
34	0.444	0.13	144
35	0.444	0.13	144
36	0.47	0.14	148
37	0.47	0.14	148
38	0.47	0.14	148
39	0.47	0.14	148
40	0.496	0.14	149
41	0.496	0.14	149
42	0.522	0.15	159
43	0.522	0.15	160
44	0.548	0.15	163
45	0.574	0.16	164
46	0.574	0.16	165
47	0.574	0.16	167
48	0.6	0.16	167
49	0.6	0.16	168
50	0.6	0.16	168
51	0.626	0.17	168
52	0.626	0.17	169
53	0.653	0.17	170
54	0.653	0.17	170
55	0.653	0.17	170
56	0.653	0.17	170
57	0.653	0.17	170
58	0.653	0.17	170
59	0.679	0.18	177
60	0.679	0.18	177
61	0.731	0.19	187
62	0.757	0.2	195
63	0.835	0.21	210
64	0.862	0.22	213
65	0.888	0.22	217
66	0.888	0.23	217
67	0.888	0.23	217
68	0.914	0.23	219
69	0.914	0.23	219
70	0.914	0.23	219
71	0.94	0.24	222
72	0.966	0.24	223
73	0.966	0.25	229
74	0.992	0.25	230
75	0.992	0.25	230
76	0.992	0.25	230
77	1.018	0.26	235
78	1.044	0.26	237
79	1.044	0.27	238
80	1.071	0.27	239
81	1.123	0.28	243
82	1.123	0.28	243
83	1.175	0.29	244
84	1.175	0.29	245
85	1.175	0.29	245
86	1.201	0.3	245
87	1.201	0.3	247
88	1.227	0.31	249
89	1.253	0.31	249
90	1.358	0.34	264
91	1.358	0.34	264
92	1.384	0.34	268
93	1.41	0.35	268
94	1.41	0.35	268
95	1.436	0.36	270
96	1.619	0.4	279
97	1.802	0.44	308
98	1.88	0.46	313
99	1.88	0.46	313
100	1.907	0.47	314
101	1.907	0.47	315
102	1.985	0.48	318
103	1.985	0.48	318
104	2.063	0.5	329
105	2.089	0.51	332
106	2.142	0.52	339
107	2.142	0.52	342
108	2.22	0.53	351
109	2.22	0.54	353
110	2.246	0.54	353
111	2.612	0.62	399
112	2.651	0.63	405
113	2.651	0.63	406
114	2.703	0.64	416
115	2.808	0.66	429
116	2.86	0.67	435
117	2.938	0.69	443
118	3.014	0.71	456
119	3.066	0.72	460
120	3.249	0.76	495
121	3.302	0.77	505
122	3.38	0.78	511
123	3.667	0.83	545
124	4.01	0.9	599
125	4.062	0.91	608
126	4.271	0.94	638
127	4.584	1.12	816
128	4.715	1.14	830
129	4.767	1.14	830
130	4.793	1.15	835
131	5.055	1.2	877
132	5.42	1.26	916
133	5.473	1.26	922
134	5.473	1.26	922
135	5.577	1.28	929
136	5.629	1.29	935
137	5.708	1.3	942
138	5.734	1.31	945
139	5.786	1.32	948
140	5.864	1.34	958
141	5.89	1.34	961
142	5.995	1.36	967
143	6.021	1.37	969
144	6.047	1.37	969
145	6.073	1.37	969
146	6.204	1.39	972
147	6.256	1.4	974
148	6.308	1.42	975
149	6.491	1.44	980
150	6.517	1.45	980
151	6.517	1.45	980
152	6.544	1.46	984
153	6.622	1.47	986
154	6.648	1.48	986
155	6.753	1.49	989
156	6.883	1.51	999
157	6.935	1.52	1000
158	7.092	1.55	1006
159	7.118	1.55	1006
160	7.249	1.57	1011
161	7.275	1.58	1012
162	7.301	1.58	1014
163	7.432	1.61	1017
164	7.432	1.61	1017
165	8.007	1.71	1038
166	8.059	1.71	1039
167	8.32	1.75	1050
168	8.372	1.76	1050
169	8.398	1.76	1050
170	8.555	1.79	1057
171	8.581	1.79	1058
172	8.895	1.84	1075
173	8.947	1.85	1078
174	8.947	1.85	1079
175	8.973	1.85	1086
176	9.052	1.86	1088
177	9.104	1.87	1088
178	9.261	1.89	1089
179	9.757	1.96	1105
180	9.783	1.96	1106
181	10.175	2.02	1112
182	10.279	2.04	1112
183	10.279	2.04	1112
184	10.358	2.05	1113
185	10.462	2.06	1116
186	10.514	2.07	1116
187	10.765	2.12	1120
188	10.791	2.13	1120
189	10.948	2.16	1126
190	10.974	2.16	1128
191	10.974	2.17	1129
192	11.183	2.2	1131
193	11.262	2.22	1132
194	11.455	2.26	1138
195	11.559	2.29	1139
196	11.559	2.29	1139
197	11.82	2.34	1143
198	11.846	2.34	1143
199	11.977	2.36	1149
200	12.134	2.38	1152
201	12.578	2.47	1159
202	12.604	2.48	1159
203	12.787	2.52	1163
204	12.839	2.53	1163
205	12.839	2.53	1163
206	13.119	2.59	1176
207	13.119	2.59	1176
208	13.249	2.61	1178
209	13.693	2.7	1210
210	14.942	2.91	1293
211	15.543	2.99	1333
212	15.778	3.02	1347
213	16.358	3.12	1374
214	16.489	3.14	1377
215	16.567	3.15	1379
216	16.802	3.19	1381
217	16.828	3.19	1381
218	16.881	3.2	1385
219	17.116	3.24	1396
220	18.127	3.42	1435
221	18.231	3.44	1441
222	18.545	3.49	1447
223	18.806	3.53	1449
224	19.224	3.59	1455
225	19.511	3.63	1458
226	19.955	3.68	1463
227	20.138	3.71	1466
228	20.164	3.72	1467
229	21.495	3.94	1494
230	21.651	3.96	1496
231	21.834	3.99	1499
232	22.004	4.02	1501
233	22.945	4.16	1516
234	23.598	4.26	1524
235	23.728	4.29	1527
236	24.172	4.36	1534
237	25.032	4.5	1550
238	25.502	4.58	1573
239	26.187	4.66	1629
240	26.526	4.7	1644
241	27.336	4.86	1675
242	27.78	4.94	1691
243	28.747	5.1	1704
244	29.269	5.18	1716
245	29.374	5.19	1718
246	29.687	5.24	1729
247	31.388	5.49	1788
248	31.414	5.49	1788
249	31.545	5.52	1801
250	31.754	5.55	1805
251	32.146	5.59	1827
252	32.276	5.61	1833
253	32.381	5.62	1834
254	32.963	5.68	1870
255	33.538	5.74	1901
256	33.747	5.77	1907
257	34.4	5.85	1938
258	34.452	5.86	1939
259	34.896	5.92	1951
260	35.314	6	1957
261	35.471	6.03	1960
262	35.496	6.04	1960
263	36.695	6.22	1979
264	37.14	6.28	1981
265	38.472	6.46	1992
266	38.942	6.52	1997
267	39.909	6.68	2007
268	40.222	6.74	2009
269	40.222	6.75	2009
270	40.431	6.79	2012
271	40.954	6.86	2022
272	41.547	6.99	2044
273	41.651	7.01	2046
274	41.939	7.04	2054
275	42.252	7.06	2064
276	45.29	7.48	2131
277	45.447	7.5	2134
278	47.035	7.73	2157
279	47.786	7.84	2183
280	47.969	7.88	2185
281	48.1	7.9	2185
282	48.152	7.91	2187
283	48.727	8.01	2193
284	51.762	8.46	2285
285	51.814	8.47	2289
286	53.121	8.65	2320
287	53.508	8.7	2323
288	54.265	8.83	2333
289	54.605	8.93	2359
290	54.631	8.93	2359
291	54.71	8.95	2360
292	56.937	9.34	2379
293	57.328	9.41	2385
294	57.355	9.41	2387
295	57.511	9.43	2391
296	57.851	9.48	2408
297	58.478	9.55	2428
298	58.836	9.6	2439
299	59.515	9.68	2459
300	59.881	9.73	2468
301	59.907	9.73	2468
302	60.847	9.88	2486
303	61.239	9.94	2491
304	62.415	10.1	2500
305	62.545	10.12	2502
306	64.389	10.43	2523
307	65.225	10.54	2534
308	66.113	10.67	2559
309	67.135	10.78	2583
310	68.154	10.92	2608
311	68.781	11.03	2616
312	69.355	11.12	2624
313	69.721	11.18	2629
314	73.512	11.75	2708
315	73.815	11.8	2716
316	74.181	11.85	2717
317	75.212	12.03	2724
318	76.132	12.19	2741
319	76.784	12.3	2754
320	77.176	12.35	2760
321	77.306	12.38	2763
322	77.743	12.44	2770
323	79.746	12.68	2804
324	79.824	12.7	2805
325	82.776	13.19	2835
326	82.959	13.22	2839
327	85.185	13.59	2868
328	87.264	13.85	2915
329	91.558	14.59	2989
330	94.941	15.01	3053
331	95.699	15.12	3061
332	97.083	15.39	3068
332	97.371	15.44	3071	END
##############Output from rice genome##################
>chromosome010000-1
ATACTCCCTCCGTTTCAAAATGTTTGACACCGTTGACTTTTTAGCACATGTTTGACCGCTCATCTTATTAAAAAAATTGTGAAATATGTAAAACTATATGTGTACATGAAAGTATATTTAACAATGAATCAAATGATATGAAGAGGATAAATAATTATTTAAATTTTTTAAATAAGACGAATGGTCAAACACGCATTAAAAAGTCAACGGTGTCAAATATTTTGAAACGGAGGGAGTAT
>chromosome010000-2
ATATACTACCTCCATCCTAAAATGTTTGACGCCATCGAATTTTTTAAAAATGTTTGACCGTCTTATTCAAAAAATTTAAGTAATTGTTAATTCTTTTTCTATCATTTGATTTATTGTTAAATATACTTTTATGTATACATATAGTTTTACACATATCACAAAAGTTTTTGAATAAAACGAACGGTCAAACATGTTTAAAAAAGTCAACGGTGTCAAACATTTAGGAAATGAGGGAGTATAT
>chromosome010000-4
TACTCCATCTGTCCCAAAATATAAGGAATTTTGAGTGGATGAGACGTATTCTAGTACTATAAATCTGGACATATTTACTGTCTAGATTTGAAATATTAAAATGCGCCATAATCAACTAAAACTCCTTATATTTATAGACAGAGAGAGTA
>chromosome010000-8
TCCCTCCATCCCAATTGATCATCATATATATTTATGCACCAAGACCAAAGATAATTTAAATCACATCAATCGAGACACCATGCACACATTCTCCCCACATACATGCATCGATTAAAACATCATGCCAATTACATCCTTAGCATGTACACATTCTCCCTTGCTACATTAATTGTATTCTGATGAAACCCGTGTCCATGCGGTTATGTAATGATCAATTTGAGAAATTTTGGATTTCATTATATGATGATCAATTTGGGAAGGAGGGA
>chromosome010000-12
CTAATATAAAGTATTTTGACATTTTATTTGCACTGTTTGACCACTCGTCTTATTAAAAAAATTTGTACAAATATAAAAAACGAAAGTTGTGCTTAAAATACTTTGGATATTAAAGTAAATCAAAATAATAATAATATTTTTTTAATAAGACAAATGATCAAACAATATAAGTAAAATTGTAAGTAAAATGTTAAAATCTCTTATATTAG
>chromosome0100001-2
TACTCCCTCCGTCCCATAATATAAGGTATTTTGAGTTTTTGCTTATAACATTTAACCACTTATCTTATTCAAAATTTTTTAAAATTATTATTTATTTTATTTGTGACTTCCTTTATCATCTACAGTATTTTAAGCACAACTTTTCGTTTTTTATATTTGTAAAAAAAAAATTAAATAAGACGAATGGTCAAACGTTACAAACAAAAACTCAAAATCCCTTATATTATTAAACGGAGGGAGTA
>chromosome0100002-3
ACTACTCCCTCCGTCCTAAAAAAAAGGCAAACCATGGGTTTGCGTATCCAATTTTGACTGTCCGTCTTATATAAAATTTTTTTATAATTCGTATTTTCATTGTTGTTAGATGATAAAACATGATTAATATTTTATGCGTGACTTGTCTTTTTAATTTTTTTCATAATTTTTTTAAATAAGACGAACGGTCAAACGTTGGACACGAAAACCAGGGTTTGTCTTTTTTCGGGACGGAGGGAGTAGT
>chromosome0100002-19
TTAGGGCTTGTTTAGTTTACGAAAAGAAAATTTTTGGGTGTCACATCAGATGTTTGACCGGATGTCGGAAGGGGTTTTCGGACTCGAATGAAAAAACTAATTTCACAACTCGCCTGGAAACCACGAGATGAATTTATTAAGCCTAATTAATCCATCATTAGCACATATGGGTTATTATAGCACTTATAGCTAATCATGGACTAATTTGGCTCAAAAAAAATTTGTCTCGCGATTCCATGCAAACTGTGGAATTAGTTTTTTGTTTTATCTATATTTAATGCTCTATGAATGTGTCCAAAGATTCAATGTGACATTTTTGGGAACTAAACAAGGCCTAA
>chromosome0100002-23
TATATCTTTACTATTATAAAAATTAAAGATGTTTTTGCTATTATTTTGATATGTCATCCGTGTTTGAGTCGGTTTTTAAAGTCTGTTCGCTTTTAGAAATACAGATCCATGTTTAAGTCGGATTTTAAGTTTGTTTGCTTTTAGAAATACATAAGGAGTCATATAAGAAATCTCTTTGAAAAAACTCGCATGCAAACTCCTAATTACATCTCATGATTTTCTAAAAAAAAATATCCAATCAAATTCCCAGAGTTAATTTCAACTTAGTTAAACCGTATAACAATAATAATAAGATTAAAATAGCCTTCACCTATTGCAACGCACAGGTATTTTTTTTATAATTGAAAAAATATA
>chromosome0100003-1
TACTTCATCCGTTTCACAATGTAAGTCATTCTAGCATTTTCCACATTCATATTGATGCTAATGAATGTGGGAAATACTAGAATGACTTACATTGTGAAACGGAGGGAGTA
>chromosome0100003-4
TACTCCCTTCGTACTCATAAATGAAGTCGTTTTTGACAGCGACACGGTCTCCAAAACACAATTTTGACTTATTATTTCTATAAAAATATTTATTAAAAAGTGATATATTTATACTTTTATGAAAGTATTTTTCAAGACAAATCTATTCATATAATTTTTATATTTTCAAACTCAACAACTTGAGAGTTATTCATGATTTATATTCCCAAGGTTTGACTTAAATATTATCTTAAACGATTTCGTTTATGAGTATTAAGGGAGTA
>chromosome0100003-7
TAAATTTCACAAAACTATATATATTTTGTTCAAACTATCATAAAACTATATATTTAATAATGTGTATCATAATATATAGATTTAACATAATTTTTTTTACAAAAGCATAGATTTAAAGTATCATATCAGAAAACTACAGATATAATATTGGTTTTATTACAAAACTACAATGTTTCTGACCTCAATATATTATGGATATAAACTCTATAATGTATAGTTCTTTCATAACTTCATCGTAAAATCTGTAGTTTTGTGTTATGATACTTTAAATATGTAGTTTTATAATAAATTTGGCATTAAATCTATCATTTTTTGGATACACATTTTTGAATATATAGTTTTGTGATAGTTTA
>chromosome0100004-1
AGAAAATCCAAGAAATATCATTGAAAAGCTCTCAATTCCAATAAATGCCATCGACAAGTGCGAGTTCCATGAAATGCCATCGTGCAAGCGACTTTGTCCTAGAAATGCCATTGCCATTAGGGTTTCGTCCATCCCACACCGTTAAATGCGTTGTTTATCCTATAGCACTTAACGGAGGACTGCTAATGGAACCCTAACGGCGATGGCATTTCTGGGACAAAGTCGCTTGTACGATGGCATTTCATGGAACTCGCACTTGTCAATGACATTTCTTGGAATTGAGCGTTTGTCAATGGCATTTCTTGAATTCTCT
>chromosome0100005-1
CACAAATTTTGACAATTTAACCCTTTGCAAAAAATATTTTTACAAATGAACAGCTACCAAAACTTATTTCAAATCTGACCCTTTTGCTTAACGCCAAATCGTGTGGCGCTGAATTTAGACACCTCAGCGCCAAATAGTATGGCGCTGAATGTACGTTGGCACGCTGACTTAGTCTCCCATCCGCCGTGGCACGGCATTCAGCGCCAGCTGACGTGGCGCTGAGGTGTCTAAGTTCCGCGCCACATGATTTAGCGTTGAGCAAAAAGGTCAGATTTGAAATAAGTTTTGGCAGCGGTTCATTTGTAAAATTAGTTTTTACAAAGGGTTAAATTGTCAAAATTTGTG
>chromosome0100005-2
GAGTAAAGTCCATAACCGGTTGCTAAACTTGTACCGCTGTGTCATCCCAGTCCCTAAACTCGCAAATCGACCGTTCAGGTCCTCAAACTTGTTTGACTGTGTCATCCCGGTCCCTAAACTTGCAGATCACTCGTTTAGGTCCTCCAACTTGTTCAGTTGTATCACCCCGGTCCCTAAACAGGACGGTCTAAAAACTTTATATCAAAAAGTAATTCATAACTTTTTCATGTGAACTCTAATGAAGACAAACTTTATATTAAAATGGTAGCCCTCGACGCGACCTACAACTTTGTAGTTGATAAGTTTTTGAATTAAAACTGTTTAGGGTCCCAAAATATTGTTGCATGTTTATAGATTTTGAAATTTTAATTTTAAAATTACATTTTGGGACAAAAAATG…
>chromosome0100005-5
TACTCCCTCCATTTCATATTATGATATGTTTTGACTTTTTCCTTAATCAAACTTCTTTAAATTTGACCAAGTTTATAGAAAAACATATCAACATTTTTAACACCAAACAAACATACTATGAAAATGTATTCAATATTAGGTTTAATGGAACTAATTTGGTGTTATAAGAGTTACTACATTTCTATATAAACTTGGTCAAGCTTATAGAAGTTTGATTAGGAAAAAAGTCAAAGCGTCTTATAATATGAAACTGAGAGAGTA
>chromosome0100006-7
TTTAACCTTTGCCATATTTAAATATGTCAATTAACTTTTTATCACTGGATCTATATGTTATACATATAGACACGTGTGGATCCACATGTCATTAAGATAGGGGTGACAAATAGTTATTTGCCAAATCTAAAAGTGGCAAATAGTTAAA
>chromosome0100007-1
GAATTTTTTTTATTTATACTTTTTTTTATTAAAATATTTACAAAAATAATTTTTTGTTTCGAAAATTTACAAATCTAATTGCCTGCCGCCCTTAAGAAGGGCGATTTTTAAAAATCGCCCTCTCAAAGGGCGGCAAGGGACCTAAATACAAAATTTTTATTTGTGTTCAAACCCTTCCCACCGGTTTTAATTACTTAAAAACTAATAATGCTTATTCGATACTCCAAATGATTTTAAATGGAAAAGTGATAAACTACAAAGTTATAGATCTCATCAAGATCTACAACTTTTATATAAAGTTTATCTCCATCCAATATCGTTTGAAATATAGATCTGAGATTTTTTAAAATGTGTTTTATATTTTGTAACGAATATTTGGATATCTAAAACATCTTAAAT…
>chromosome0100007-4
TACTCCCTCCATCTATTTTGATAGTTATATTTCATCTTGGCAGGATACATAATTCTACTTATCATCCATTTAAACATGCTACTAGTCATTCCTCGTAAACAATCGATTCTTTAATATTTACATTTCTCGATGCCCATGTAGCTAATTTTGTATGGAAGAATAGAGAGTCGTGCATTAAATCCGAGAAAGTCATTAAGAGAATATGTTGTTGGATTGAAATATGCCTATCAAAAATAAATTTTTCAGATTTGAAAACATGACTATCAAAAGTAGATGGAGGGAGTA
>chromosome0100008-12
ATACGGCTGTGTTTAGTTCAGTGCAAAGTTTGGATTTTGGTTGAAATTAGAGATGATGTGACTGAAAAGTTGTGTGTGTATGATAGGTTGATGTGATGGAAAAGGACCGAAGTTTGGATCCAAACTTTGGATCTAAACACAGCCGTAT
>chromosome01000010-13
TACTCCCTCCGTCCTATTCTAATATAAGTGCAGTCATGGTTTTCCGTATCCAACTTTAACCGTCCATCTTATAAAAAAAAATTTAAAGACATAAATCACGAGTAAAGTGCTATTCATATTTTATCCTCTCATAATAACAAAAATACTAATTATAAAAAACTTTTAAATAAGACGAACGATCAAAATTGGACGCGAAAACTTATGGTTGCACTTAAAATAGGATGGAGGAAGTA
>chromosome01000011-9
AGGGCTTGTTCACTTTGATGCCATTTTCAATCTTACCAAATTTTGTTAAAGTTGCAAGAAAAGTGGCTACATTTAGTTTGTTGCCAAATTTTGGTAACTATATAAGAAATCCTGCTAAAATTTTGGCAAGTTGCCGAAATTTTGGCTATGCCAAAATTTGGTAAGGTTTTTTTTGGCATCAAAGTGACAGGCCCT
>chromosome01000011-23
TAGGGGTGGGCATTTGGTCTAACCGAAAATTTCGGTCTCGGTCTTCGGTCTTTCGGTCTTTTCGGTCTTTGAAAAGTGAAGACCGAATTTCAGCGCAAAAATGTTAGGACCGACAAATTCGGTCTCGGTCTTTTCGGTCTCGGTCTCGGTCCTGACCGAAATTCAACAACATTTTCATATATGCAAAGAAATAATGGAAATTTTCAACACAAAAATCACAAAAAAATTTCATAAGCACTTATGAGTAAAGACTCTTGTTAGGTTGCATGCCTAGAAGAAGTAGAGATGTGAAAATTAGAGTTTAATCCTATTAAACATAGTGGATTGTAGGTTGCATTTAGACGTTTTTTGATAATTCGGTCTTTTCGGTCTATTCGGTTAACCGAGGAGACTAACCGA…
>chromosome01000013-5
AAGAGTAAATTTCATAAAACTGCAACTTTAGTAATAAAATTATCAGTTTGCTGCAACATTAGTGAGATGTTTCAGTTTGCTGCAACATTAGCGAGATGTTTCAGTTTCCTGCAATAATAACGTGGAAAATTATCACAAAACTGCAACTTTTAGCATATAACGTAAAAGTTACAGTTTTGTGATAATTTTCCACGCTATTGTTGCAGCAAACTGAAACATGTAGCTAATGTTGTAGTAAACCAATAGTTTTATCACTAAAGTTGCACTTTTCTGAAATTTACTCTT
>chromosome01000013-6
AAGAGAGAATCCCTTATATGCCACTAGAATTTGGCCAGTTTCCTTATATGCCACTCAAAATTGGCTTCTCCCTTATATGCCACTAGTTCAAGTTTTTCCACCATTTTACGCCACTCCCACCACTATAGTGTTAGTTGACTGTTAGTCAAAGGTTAGTTTTTTCGTAAATGACCAATATGCCCTCTCAACTAAAAAATGTGTAAACTTCAAAAAATCATAACTAATTTATTTTAAATCCTTTTTGAGTGAACAAAATTTTGTCAGAACCAGTGAAAAATGCTCTTTATATTAAAAATATTGTTGGAAAACTGCATGTTTTATGCTTACATTGAAAATTTATTTGTGATGGTAATGGCTAAAATTGCATGTGATGCAGAAAAAATCAATTTTCATATGTTG…
>chromosome01000013-7
AGTACTCCCTCCGTATTTTAATGTATGACGTCGTTGACTTTTTAAGCAACGTTTGACCATTCGTTTTATTCAATTTTTTTTGAAAATATGAACATTCGTTTTATTCAAATGTTTATGTCATGCTTAAAGAACATTTGATGATAAATCAAGTCACAAAAAAATAAATGATAATTACAAAAAAAAATTTGAATAAGACGAACGGTTAAACGTTGGACAAAAAATCAACGGCGTCATACATTAAAATATGACGGTAGTACT
>chromosome01000013-8
TACTCCCTCCGTCCCAAAAAAACCCAACCTAGGAGAGAATGTGACCATTTCTAGGAGAATGAATCTGGACTAAAGGGGTCACATCCCCTCCTTGGTTGGGTTTTCTTGACGGAGGGAGTA
>chromosome01000013-11
TACTCTCTCCATTCCAAATTGATCTATATATAATTTTTTTTGAGGTTATTTCTAAATGATCTACATATTTGTGTTCATTCATTAGGTCTATTCGTTATTTGTGCATTAGAGTAAATGGACATTGATGCATGTATCCATGCACACAAGCATTTATAACTCACATGCAATATCTTGATTTGCTATTGGTTAGGAAATAGTGAGGATGGTGCATGCATTGAGTTTGTTGCTAGAGTAAATATAGTATGAGAGAGTTATTAGCTTTTCTGGGTCTTGGTGTACCTATGAAATATGTGGATCAATATGGAATGGAGGGAGTA
>chromosome01000013-35
AGGGGCATTTATAAATTTGCCACCGGTTTTTTCAATATTGCAAGGATGCCACTCGAATAATAGTTCTAATGGTATTTTTGCAATTTTCTAGTGACATTTTTGCAATAACGATTCAAAGTAGTGGTAAATTTGCAATTGCCCCT
>chromosome01000014-2
TACTACTTCCTCCATTCTAGAATATAACAATTTAGTACTGGATGAGACATATTATAGTACTACGAATTTAGACATGCATATGTCCAAATACATAATATTATTATACGTCTAATCCGATTATAGATTGTTATATTCTCGGAGGGAGGGAGTAGTA
>chromosome01000014-8
TAGGGATGAAAACGGTCAGAAACGATCGGAAAACAGCCTCAACCATTTCCGTAACCATATTTTTCTCGGAAACGAAATCGGAAACGGTAAAGTCGGAAACGAAAACGATATCGGAAATATCGGAAAACCGGAAACGGAACAATACGGACGGAAACATGTCGGTACAGATCGGAAACCGATAACAAATACGGAAACATTAAACTATAAAAACATATATTTAACTTTACATAAGTATGTTATATATATATACATAAATTCAAGCTTATACTATATAAATTATAAATTAACTTCATTTTAGCCATGTACAAAAGTTAGAGATTTTATTGAAGAGTCATTCAATCTATAAGCTGTGGGTCAAGTATAGACATGTCCTATAATATCGACATATTTAGAATACGG…
>chromosome01000015-2
AGAGTAAATTGCATTGGCAGTACACAAACTTGTTATTAGGTGGATGCAATTTAATACATAAATTTGTAAAATTCTTGTTTCAGTACACGAACTTGTCTAGTTCGTGTGAATGAGGACCAAAATAACTTGTCAATGTTAATTTTACGAAGTTGAGATGTTGATTAGAATGTGACGTACATACGTGTAGTGAGTATGCATAAGAAATGCATTATTTATAAATTTGGTCTCTACTTTACCCTTCATCGTGGAAATGATGAATTTCATATATTTCTAACCCTTGTATCATTGCTCGGATTTTTAATCTTTTTCTACTATTACTGTATCATATTCTATTTTTTATTGAAAATGTGTATGTCCAATAACAACCTTCTTAGAACTATGTTTACATAGTGTCCTAAT…
>chromosome01000015-3
TACTATCTCCATCCCATATTACTTGTCGCTTTGAGTTTTATTTTAATATTTAATCATTTGTCCTATTCAAAAAAAAATTTAGAATTATTATTTATTTTGTTTGTTACTTGTTTTATCATAAAAGTACTTTAAGTATGACTATCATTTTTTATATTTGGACCAATTTTTTTAAATAAAACGAATGATTAAATGTTACATATAAAAAGTCAAAATTACAGGTAACATGGGACGGAGATGTA
>chromosome01000016-7
AGGGGGTGTTTGGGAGAGAGGGGCTAAACTCTCACAAAACAATAAGTCCCTAGGGGAGGGACTTATGTTTTTGAGAGAGGGGCTCTCCCAAACACCCCCT
>chromosome01000016-8
TACTCCTCCGTCCCATAATATAAAAAGTTTTACAGTTTGACATGGTTATTAAAAAAGTATGTAGGAGTAAATGGTGGAGGATTGTGATTGGTTGGAAAAAGAATGTTGGTGAAGAAGTTGTTATGTTTTAGGATAAATCTTGAGAGCTAAAAGTTATTATATTTTGGGACGGAAAGAGTA
>chromosome01000017-4
TACTACCTTCGTCCCAAAATATAAGCATTTTTAGCTATGAATTGAAATAACTGTGTTTCTAGATTTATAGCTAAAAATTATTATATTTTGGCACATAGGGAGTA
>chromosome01000017-5
TACTCCCTCCTTCCAAAAACCTAAGAACTATTTCATTCTTTGGTTTCTCCAAAAATCTAAGTCCTATTTATAGTCACTATGTGCTAAATTAAATGTTGATCGAAAACCAAGAAGCCACTCTAGTGCTTATTGGTTGTATGTTCATTGGTTTTGCCACATGGTGAGTGAGTTAATTACTTCTTGGTATTGATGCAGAAAGAAATAGGTCTTGGATTTTTGGAAGGTGGGAGTA
>chromosome01000017-8
AGGCCCCCTTTGAATCACAGGAATGAAAAAACGGAGGAATAGAAAAAACATAGGATTCTGATAGGAATACAAGTGTAAAACAGAGGATTGCAAAACACAGGAAAAACATAGGAATGACCGTTTGATTGAGCCGCAGGAAAAACACAGGAATTTGAGGAGAGAGAAAGACTCAAAGGATTCTTAATATGAGGTAGAACCTCATGTTAAATTTCCTTCAAAATTTGCATGGGAAGAGCCATTCCATAGGAATTTTATAGGATTCCATAGGATTCATTCCTTTGATTCAAAGGGCTATATAGGAAAAATTCCTATAGGAATTAAATCCTTTAAAATTCCTATGAATTTCCTTTGAATCAAAGGGGGCCT
>chromosome01000017-12
TACCATCCAATATTTGGTATTTCGAGGTACCACATTTTACACATAAAAGTTTGGTATCTTGAGATACCAAACTTTACACTAGAGGTACCAAAATTTACACTAGAAAATATGCCGATGTACCAAATATTTGTGGTA
>chromosome01000018-2
GGCTGTGTTCGTTTGGACGTTTTCCCAGCGCGCTACAGTGTTTTGCCCCCGCGCACGCTTTTCAAACTACTACACGGTGTACTTTTTTGTAAAAAGTTTCTATACAAAAGTTGCTTAAAAAAATCAAATTAATTTATTTTTGAAAAAAAATTAGCTAATACTTAATTAATCACGTGTTAATGGACCGTTCCGTTTTCCGTGTTACTGTAGCGCGCTGTGAAAACGTCCAAACGAACACAGCC
>chromosome01000018-3
TAAGACCCTGTTTGATTCAGCTTAGAATTATTATAATCTAACTTATTAGTAGTAAGCTGAAACAAACAAATAGATTATTATAGCAGATTATTATAATCTATAAGCCAGATTATTATAATCTAATAAGCTGTTCTAGAGGAGCTTTTTTCAGATTATTGAGTGGCTAAAGACCCACTACCCCTACATACTTGAGAAAAATTACCCACCTATGCCATTAACCGAACAGATAGCTGAGGGCATTATAGACTTTAGCCTTTCAAACCTAATAATCCATACCTCCAATAATCCAGACAAACAAACAACTCACAGCTTATTATATGTCAGCTTATTATAATTCAGCTTATAGTAATCTGGTTTAATAATCTAGATTATAATAATCATAAGCTGAAACAAACAGGG…
>chromosome01000019-1
GAATTAAATTTAGAAATATACTGTTCATTCATTTTATTTTTAGAAATATTCGGAATTCAAAACTTTTTACAAAAATATACCGTCGATCTCGCACAACCGTTGCGCGAAAGTGACGTGGACGTGACATCATAGGCGGTATCGCGCTGGGAAAAAGCGAGACCGCGCGGTCTCGCGAAATGGAAGAGCGAGACCGTCCGGTCTCGCTTAACCAATCAGCGATACAAGATTTCAAAATGGTTAATTAGTGATTAATTACCATGATTAATGGTTAATTAATTATTAATTAATCGCTAATTATTATTAGTTAAATAATTAATTAGGTCATTAGTCACTAACCTAATGTAGTTTAGGATGGTGTCGCTCTCTGCTTGAGCGAGACCGCTCGTCCTTACCGCGCTC…
>chromosome01000019-7
AGGGCATCCACAATGTAAAGCAAAAGTAGTCCATAGATAATATTATATTCCATTCAGCTACCTATTACCATTGTGCAACTAGTCTATATGGAGAAAATAACAAAAGGTATCCATAAGCATATGGACTACCTATATGAAATAAATAATACTATCTCTATTTCTCTTTCATCTCCTAATGCTACCTTGTATCTACATACATGGTGGAGATTGCTATAGTTAAAGTCTCTTTATATGGGTCCTATCCATATGGATCACTTTTACCATATACATTGGTGATGCCCT
>chromosome01000020-17
AGAGCAAGGATAATAGTGGGCTATAAGCAAGCTATATGTTTATGTAGAAGAGAGAGATAAACAAAAGTGGGGAGTGTTGGCTCTCATGCAAGAGCTAACTGCACACAAACTCCAAGAAATATGCATTAAATTCATGGTGAGAGAAAGAGAGAGGATGAAAAAAATAAAGATAACCTTATAGCCAACCTACTATACATGTTAGCTTTAACATTGACTAATTGTAATTAGTGAGCTGTACTATTAAACTTGCTCT
>chromosome01000021-2
TTTGCTATAAGACACTTAAAATTTGTGTAATTTGCTTGTAAATATCGTAAAAATATGTCACGACTGAAAGACACTTAAAAAACAATAATTTTGTTACGGGACACTTTCAGTTCAATTTGATAGAGAAATTCTTCAAAAAGACGAGAATGCCCCTCGGGTCAAAAGCTTTTAAGCCGAGTTTGAAGTGAAGATGGCATATGATATTTGCTAGTGATTTACTTCTGGTGATGACAAATTTAGAGTTGCATAATTTCTAAATGTTTACTCTAACACCATGTTTAAAGCATGTGTTCATAGGGACATTCTTGTCTTTCTTAAGAATTTGTTTCTCCGATTGAGCTGAAAGTATCCTCCAGCAAATTACCACCTTTTTAGGATGTCTTTCAGCTATGACACGTG…
>chromosome01000021-9
CAGGGGCGGAGCTAGCACAAAATGAAGGGGGGTTCCACTTGCTTACTTTACTCTAGTTTGAACCAAATTTAGCTTGATACGGGTGCCTAAATTTGAACTGACAGAGTATATATATGGTGAAAATGGACAAACTATAGCTAAAATTTTTTTTCAACCGGGTTCCTGGGCACCCCCCTAGCTCTATGTAGCTCCGCCCCTG
>chromosome01000021-29
CAGGGACGGATCCAACGTGGGTGCAGGGCCCCTCTACACCCACAAGATCCATGGATACCCCCGGAGCACCCCTTTCATTTTTTTAACCATGAATGATAAACTAAAGGTCCCTAAATGGCTGGAGGTTGAAGAAACTGTGTAATTGAGCCCCCCCCCTAATTTTTTGTTTCTGGATCCGCCCCTG
>chromosome01000022-1
GGGGAAAATTGAAAAAACCACCCCAAATATCACTCTAAGTTTGAGATGCCCCCCTATAAAAAGATTTGTTGCAAACCCCCACCTCCTAATTCACCTTGGTTTGATTTAGGCAACTTCTCTCTACACATGCGTGATTTCTGGAGCATCTCGTTGCGAAATTAGCTAAGTCCCGCTCATTGTGATGATTTGTCAACATGTCCCTTTTGCATTAGATTGTGTGGCCTTAATTTCTGATTAAACTGTACTAAAACCTACTATTTTGGGTCATCTGACCAATTGCAATAGATGAAATCATGCAGTTCTAATCTAGCTATATGATTACTGCTTCATGTTCAAATGTTTCTATATGCTCATTACGTCCCTGAAAAAAACAGATATGTTATTCAGTACACATGATAT…
>chromosome01000022-3
TAGGGGTGTAAGTGGCTAACCCGCGAAACCCACTTATGGGCTAAAATAAGTCACAAACCCGCTTATTTTGACCTATAAGTGGTTCGCGGCTGACCCACTTACACCTCTA
>chromosome01000022-4
TACTACCTCCGTCCCATAATAATTGCATTTCTACCATTCAAATTTTGTCCCACAAAAATTGTATTTCTGATAAGATGAGACCCAACAAATGGAATTTGTAACCCAACCTTCCTTTTAATTAGTTTACATATGGAATGTGTGCCTCAACCTTCCTTTTAATAAAGTATACATATGGAATATGTGCATGCAATGTAGTTATTAAATAGGGTTATTGTGGTAAATTATGTTTGTTGTTAATCTATCTCTAATTCCCTAAAATTCAATTATTATGGGATGGATGTAGTA
>chromosome01000023-1
GCTACTTCCTCCGTTTCAGGTTATAAGACTTTTCTAGCATTGCCTATATTTATAGAGATGTTAATCAATCTAGACACACATATATGCATGATTAATTAACATCTATATGAATATGAGTAATGCTAGAAAATCTTATAACCTGAAACAGAGGCAGTAGC
>chromosome01000023-3
TATGGCCCTGTTTGGGGGAGCTTATCTCAGCTGCAGCTTTTTCCAAAAGCTGCTTCTGCTAGAAGCTGCCCCAAACAGTCCACAACTTTTGAGAATCTGTAGTTATATATTCTGAAAAATGAACTAAGAAGCTAGAACCTGGAGAAGCTGGGTTTAGAACTTTTTCAGATCAGAAGCTGGCTACCAAACAGCTGCTTCTCAGAATCTAAAGCTCCCCCAAACAGGCCCTATA
>chromosome01000024-2
GTACTACCTCCGTCCCAAAATAATTGTATTTCTATGATTCAAACTTTGTCCCAAATTAATTATAATTCTAGAGCACTAATTGCCCCATCAATCATCTCTCATTCAAATTTCTTCCTATTATACCCTCAACCATCTTTCCACTCTCACATAAACACCATTTAATGAGGGGCACCATAGTCTTTTTTCTCAAACCTTAATATATGCTAAACAACATAGAATTACAATTATTTTGGGACGGAGGTAGTAC
>chromosome01000024-3
AGGGTGAATAGCTAATTTAGTCCCTCAAGTTTCAGTGAAGGCTTAATTTGATCCTTCACGTTTCATTTTGTCTATATAGATCCTTCAAATATTTGTTTTAGCTTGAAATCATTCTTGGGTCCACTTAATATGCCATATGGCTATTTCTAGTCAATATTTCTATTAGAAAATGTCCTTTTTGCCCATAATTTATATACATCTATACACTAGAAAATAGAAAGCCAACATGAATAAACAACATTACAGATCTACTTCCCATTATTTCAACATGTGCACATGAAACTTAAGCAATTGCTATCGTATACACTTGCTAGTACATAATTTTTTTCGTTTTACATAATATACTATGTATTATCTATAAAAAATTCAAGCATGCAATTTCTCTCTTATATATGTGAA…
>chromosome01000024-5
TTAGGGATGAAAACGGAGCGGATACGGACGGATAATGCTCATACCATATTCGTTTTCATATTTTTTGCTGGATATGGAAATGAATACGGATAGCTCGAATACGGAAACAAATACGGATTATCTCGAATACAAATAAGTATCGAATATGATCGGACACGAATACGAAAACAATTTTTTTTCGGAACACGAAAACCAACTTAACTTCTAATATAAAAAAATATCAACATATATAGTTAGCTCATTTTATATAAAATATAGTATAATTTATAAATATTTTTTAAAATTTAAATAATATTAATAGTGTGGACTAGATTTAAGAGATGAACTACTATTAAAATGTAAAAAGGTATATTGAAGGTCATAAAGTTATAAAGAAATGAGGTATGTCTCATGGCTTCT…
>chromosome01000024-6
TACTCCCTCCGTCCCATAAAAAACAAATCAGTACTGATATATTCTAGTACGATGAATCTACATATGTATGTCCAGATTCGTAATAGTACTAGGTTGGTTTTTATGGGATGGAGAGAGTA
>chromosome01000024-7
TTACTCCCTCCATTCCAAAATATAAGACACAACCACTCTAAACTCAAAGACCAAAAAACCATTATTATCACCTCTTTGTTTGAATAATCTTAACTAATACAATGCATGCACCCAATAGAATTAAGCATCTTGATTTAAAAACAATAATTTAGAAGAGAGAATATGCTATTAATTGTCATGCATACATGCACGCCTTATATTATGAAACACCTTTAAAAAGTAGTTGCGCCCTATATTTTAGAACAGAGGGAGTAA
>chromosome01000024-9
CACTACAAGAAAAATACTCTGTATAGACATTTTTCTAGTACTGTAGAGGCACTTATCAAATGCCTTTACAACAATGTAGAGGCATTTTAAAAAATGTCTAATAAGTGTCTTATGGTGAATTGTCTCTACAAACGAAGAGACATTTTATAAAATGTCTATAAGATGGTAGAGGCATTTTTTAGAGACACTAAATTGTACCGCAAACATATAAAACCAGTCCAAAAAAGAGAATAAAATAGTTTCCTTGCTTTTGATAAGTCTTGAACTCATGATCTTTTGGTTAAATCATTTTAATCTTCGATACACTAACCAACTCAACTCCATGTCATTACTTGTATACTTGTTCCTTTAATTACTTATATTTAGTCGTTTAGTACACATTATCATTCTAAAAAGTGT…
>chromosome01000025-1
AAATTGGAACTATGCCATTATAATTTTGTAAAGTTTGAGATATGCCATCGGTATCTCAATGGCATATAGAACCCAATGACATGTGGGTCAAGATGGCATATCTCAAATTTTACAAAATTATAATGGCATGGTTCCAATTT
>chromosome01000025-4
TGTTTGGCACAGCTCCAACTCCAGCTCCACCCCTCCTGGAGCTGGAGCTCAGCCAAACAGTTTCAGCTCCACCAAAATTAGGAGTGAAGCTGAGTGGAGCTCTCTCATAAAATGAACTAGAGTTGTGGAGTTGGGTTTAGACAGTTCCACAACTCCACTCCAGACCCAACTCCTGGAGTTAAATTTAGGAGTTGGAGCTGTACCAAACA
>chromosome01000027-9
CTAGGGATGGCAATCGGGCGTGACGGGCACGGGTAGTGCCTACCCATACCCATGCCCGTGAGATTATTTGTGCCCGTGGGTATACCCATTACTACATGACGGGTAAGGATGGTTGCCTATTCCCATTGCCCGCGGGCGCCTTATGCCCGCGGGCGTGCCTGTTTACCCGCCACAACAAAAGCAGTGGAACAAAAAGTCTACAAGCTTCTAAGTTCGAATCGAACTTAAAACATCAAATATTCTCCGCCTCGGTGTCGGGTCTCTCCTCTGGCGGCGATAGAGTAAGGGGAGAGAAATAATAAGGGGAATAAAAGGGAAACCGTAGAAAACAAAGAACGTGGCTTATATATTCTAGTGGATTTTGCTCCTAGCCTACATGTAAGTTAGATTTCGCGGGTA…
>chromosome01000028-4
TATAGTTGGCCATGTGGGCCGCCCGGCACGGCACGGCCCAGGCCCGGCCGTGCCTGGGCCGAGGCTTGTCGGGCCGGCACGGCCCGACCGACGCACCGGGCCGTGCCGTGCCAGCCCACGTGCCGCACTCACGGCCCAGGCACGGCCCAACACGCCTCGGGCCGTGCCGGGCCGGCCCGAAGGCACGATGGGCCGTCGTGCTTTTCCTCAGAATAAGTCTAAATTTCCTCCCTCCTATTGGGCTGTGACATATGTACAGCTACAAAAAGTCTATTTTACCTCCCTCTTCTTTGGGCTGGGGTATATAAATAGCTAAAATAAGTCTATTTAAGGTCCCTATTCTTTAGACAGTTACATTTATATGTCTATTTTTAGTCCCCATACTTTATGTACCGGGCC…
>chromosome01000031-1
GAGCAATTTTACGGTACTTGAGGAGATACCATGAGGTACCATTTTTTCTATTGTAAATTTGGTACCTCTTGGTACCTAGGTACTATGAGGTACTAAAATTTTGGTACCTCATGATACCTCCTTAAGAACCGTAGAATTGCTC
>chromosome01000032-2
AATTGCACTTTGGGCCATGTTTTATTACCAAAGTTTCACTTTGGACCACCCTGTACGTAATCTTTTCGCTTTGGACTAGGTAACTTTGCCTTTGTTGCACAGTGAACTACCCTAACTCTTTTCGCTTGTGATGTCTAGCGTCTCTTTAGACAAAAGTATGTCATGCATATAGGTATGAAAGTTTGCTGGCATGCCGTTAACAATTTGCTCGAAGTTATCGAAGAAATGAAAATGTGTTTTGGGGTGGTCCATTGTGCACTAGTCCAAAGTGAAAAGATTAGATAAAGGGTGGTACAAAGTGAAACTTTGGCAATAAAATATGGCCCAAAGTGAAATT
>chromosome01000033-1
CTAGGGCCTTGTCCGGTTACGCCCGGATTCAATCCGGGCCGGGAATGACAAGTACAGTAAGAAATTTATGATAGATACAATGAGAGACCGGGAATTATTCCGGGCCGGGAGCCAATTTACTCATGATAGAGACAATAAGAGACCGGGAATCAATCCACTAGTCAAGAGGTGTGGAACTAATCCGGATGTTTTGTTGTCCCTATCATGAGTAAATTAGTTCCCGGCCCGAAAAAATCCCGGTCTCTCATTGTATCTATCATAAATTTCTTACTATACTTGTCATTCCTGGCCCGGATTGAATCCAGACGTAACCGAACAAGGCCTAG
>chromosome01000033-6
CCAGGGTTGCATTTACCGCGGTAAACCGCGCGGTTACCGCGGTTATCGCGCTTACCGCGGGGGTACGGTAAGGGGTAAACCGCGGTAACCGCGTCAAATTCAAATAAATTTAAAAAATAATTTGAATTTTTGATAAATTTTGTACGGTTTGTCGCGGTTTGTCACGGTTACCGCGGTTACCGTGCGGTAACCGTGCTTACCGCCGGGGCGCGGTAACCGCGGCCCCGGCGGTAAATGAAACCCTGG
>chromosome01000033-7
TACTCCCTCTGTCCCAAACTATATGGCCTATATTTTTTTACACGGTCTTCAATAACATACTTTGATCATTATTTTATTTCATTCTATAATCCCAACAAATATGAAATTAGCATCACATAAATGTACTTCAAAATATAAATCTAGTGATATAACATGCATAATACATAGTATAGATATAGTTAGTATGATTATTGGTCAAAAGCTACCGAATATGTTTTTTCTTAAAAAGGGACGCCCTATCATTTGGGACGGAGGGAGTA
>chromosome01000034-1
TACTCCCTCCGTCCCATAATATAGTAACATAGAACCGGATGGGACACAGTACAACGAATCCGGACATCTATGAAATATCCCATCCGGTCCTAGGTTGCTATATTATAGGACGGAGGGAGTA
>chromosome01000034-2
GGGGTGAAAACGGTACGGAAACTTTCCGGATTTCGGACCTATTTTCGAAAACGGAATATGTCGGTCGGAATTTTTTCGGAATTTTTCGGAAACGGAAACGAATTTGGAAATATTTTCTCGGAAACGGAATCGGAAATGATAAGGGCAGTTTCCATCGGAACTCGGAATCGGTCGAAAACTTTCCGGAAATTTTCTCGGAATTTCTGGAAATTTCCTCGGAATTACCATAAATTTTGTGACTGAAATACCCTTAATTCCTTTTTTAAGCACTAAATAGTGAATACCATGGTGTTTGGCTGTTATTTTTTAAAAAAATATTTGTTATGCAAATCTAAAATTACATAAGAATATTTTTTGTGCTACATTGGGATTTATCAACAACATTACTCTTTTAAACAT…
>chromosome01000034-5
AGGGCAGTCCCAACCCATAGTGTCTATAAGCAGTGTCTAAGGTGCCATGTCAATAAGACATCACAATAGAAACTACACTCTACAACCCATGGTTTCTTAAAGTGGGCCATTAATAAATACATCATCTCTCTTCTTTACCAATCATATTTATTCTTCATCTATTATGAAGACACTATTCTCTCCCAATGCAAAATTTGATAGTGTCTAGTGCATAGGTTCTCGTGTTGAAGTTGTGTCTTGCATGAGACCCAGTTTCTTCCTCTCTTCACTCTCTCTCTTAATTAATATAGTGCTACATAAGCTAAAAGTCCTACATGGTAATATAGTTAATGCCATAGACACCATCCAAGGTGGAGGGTTGGGACTGCCCT
>chromosome01000035-2
AAGAGATTTGCTTCGGTCCAACAAAAAGTACCTCTAGGTACCGGTAACTCACAGTACCAAGCTAGATCCAATGATCGGAAACGATTTGATACCGTGAGGTACCAGTATCTCGAGGTACTTTTTGTTGGACCAGAGCAAATCTCTT
>chromosome01000036-3
GAGTAAATTCCCTGTGTACCCCTGAAAACTCACTCAATCCCTTTCATACCCCTAAAATTTACCCGATCCCTTCTGTACCCCTGAAATTTCAATTTGATCCCTTCCATGCCCCTACCGTTACATTTTTCCATCATTTTACTGTTACGTTTGGTTGCAAATGTCTTTTTTTGCCCTTGATGCTTTAGGTTTAAATATAAGCTTCAAAAATAATTGAAAATTTTGTTTGAGTGCACATCGTGTGCATTTTATAAAACTAATGAGACTAAATAATTAGTGCAGAAAATTTTGACATAAATTTTGAAAATAAAATAAATGTAAAAAATTAAAAATTTTATTTGAAATTTTAATAGGACAATGGATTTTTTTATCAGGAGCATTCATAAAAAAAAATGTTGTGAA…
>chromosome01000036-41
GGCCGTGTTTAGTTCACCCCTAACTACCCTAAACTTTCAACTTTCCATCACATCTAAAACTTTCCTACACACATAAACTTTCAACTTTTTTTTCAAACTTCTAACTTTTCCCAAACTTTTAACTTTTTTCAACAACTAAACACAGCC
>chromosome01000037-2
ATATACTCCCTCCGTCTCAAAATATAAGTATTTTTAGACTCTAACATAGTCTCCAAGATACTACTATAACCAATAATATCTATACAAGTAGGTTGTTTTAAATTAAAAGAGTTGCATATTTTGATAGTTTGTGTAATAATAAATCTAGTAACGTCAATTTTACATGATTAATTTTTTTATATTTTTTTGCTATTAATAGTCAAAGTTAAAAATGTTTGGCTTATTACTATGCTAAAATTGCTTATATTTTAGGACGGAGGAAGTATAT
>chromosome01000037-5
TTAGGGCATGTACAAAGGTAAAGTCAGATACGAGATCTACGTTATTTACAGACTAGCATTCTACAACAGTTAGAGACAATATGGTCTCTAATCATTAATGTATCAAACTACTTTTTCTTATTTTTCTTTCCTTTCTTTCACCACCATGCAACAAAATTTACTCTAATAAATGCTAAGAGTCGATTATAAGCTGTTCATGCATAACAACCATACTCCTTTCTCTTTTTTCCATATCATTAAATTTACTTGCATGGTAATAGAGAGAGACCACTAATAAACACCATTGTACATGCCCTAA
>chromosome01000037-8
TAAGGCTGTGTTCGGAACTTCCTGTTCCCATCCCCACTATCTCGATTTCCGCGTGCACGTTTTTTAAATTGCTAAACGGTATATTTTTTGCAAAAAGTTTCTATACGAAAGTTGTTTAAAAAAATCAAATTAATCCATTTTTTTAAAAAAATTAGCTAATACTTAATTAATCACGCGCTAATAGACTGCTCCGTTTTCCGTGCGGGGAGATGGTTCCCAACCCACAAGTAACGAACACAGCCTTA
>chromosome01000038-6
TGCAGTGGCGGAGACAGCGTGGGGGCTGGGGGGTCTATAGACCCCCTACCCCCTAATAGATCATTAGAGCCCCCATTAAGACCCCCCCTAAAATTTAAATCCATATATCTATTAAAGGGGGCTAAAATAGACTTTATCTGAGATTGTTAGAAGGCCCAAAAGTCTGAGGAGCCCCCACTATAATTTTATCCTGGCTCCGCCACTGCA
>chromosome01000039-4
TATTGCCCTCTTTGTTTAGGCTTATAAGCCAACTTATAAGTTGAAAAGTCTAAGCCAAAACAAACAAGTAGCTTTTTCATTTGGCTTTTTTGAAGCCATAAGCTATTCTAACACTATTAAGCCAAAAGCTAGGTTGGAGAAGCTTTTTTGGCTTAAATGAGATAGATGTATGACTCCACTACTAAACTTAGGACATTAAATCCACTGGCTTATAAATCATATAAGCCAATAAGCTGACTTAAAAGTCTAGGCCAATAAGCCTAAGCCTAAACAAAGAGGGCAATA
>chromosome01000039-23
AGGCTCTGTTCGGCAGGAGGGATTGGGAACCCCTCTCGGCACGTAAAACGATGTTTGTATTAACGCGTAATTAATTAATTAATAGCTATTTTTTTAAAAAATAGATTAATATGATTTTTTTAAACAACTTTCGTATAGAAACTTTTTGAAAAAAAAACACACCGTTTAGTAGTTTGAAAAACGTGCGCGTGGAAAACGGGGGTGAAGAGCTAGGAACCTGGGGATCGAACAGAGCCT
>chromosome01000040-8
AGGCTATTCCCAACCCAATGACTAGGATAGTGTCCATAGCATTAAATAAGCTGTCACATAGGATGAAAACTGATGTGGCAAGTGAATAAATGAGGAAAGAGGAGGAAACTATGTCTTGCATGAGACATGGTTTCTACACAACATCCAAGACATTATGTGAGATAAGTAGCATTAAATTTAAGTATGAAATAGTAGTGTTTGCATTGGAAGAGTAGTGTCTAGTACTTATTTCTTGATGATGTGGAGTTTATGGAAACTATGTCTAATGTTTTGGGTTGGGAATGGCCT
>chromosome01000042-1
TACTCCCTCCGGGTTGATAATACTTGTCGTTTTGGACAAGGGCACGGTCTCCAAAAAACAACTTTGACCATTATTTTCTATTATAATATGTATAAAGTGTTAACAAATATATAAATTTTATTAAAGTACTTTTCAAGACTAATCTATACATGTAGTTACCATATTTGAAAGATAAATATTTTAAAAATGATTCATAATCAAAGATTCTAAAGTTTGACCTCACCCTTGTCTAAAACGACAAGTATTATCAGCCCAGAGGGAGTA
>chromosome01000042-2
TACTCCCTCTATCCTATAATATAAGGCGCGGTCAAAGTTGGCACGGTCTCCAAAACTAATATTTAGCTTATAATTTCTCGTATGCTATAAGGTTTGTAGCAACAAAATTATAACCGTATGAAAGTAATTTTAAATCTCAATCTAATGATATAATTTTTAACAAATAAAATTCATTTCATATTATACTAAGCGTTGGTCAAATGTTTTAAATGTTGAATCTTGAAAATGCATGTGCGCCTTGTATTATGGGATAGAGGGAGTA
>chromosome01000044-1
AAGGGAGAATAGCTACTTTAGTCCCTAAAGTTTCTCTGTAGAATCAGTTTAGTCCCTAACCTTTTAAATGGTCCAAAGAAATCCTTAAATTTTATCATAAGGCATAGAATACTCCTTGGGTCCACCAAAATCATCATATGGATATGCCATGTCATCATTCATGCAAAATCTATGACGAATTGTCCAATTTACCCTTACGTATATAATAGAAAAATAAATATAAGGGTGAATTAGACATAGCCATAGGAAAAAAATACTCTTTTTTTTCACCCTTTTGAGGTATATTTTTGCTCTTACATATACCATGTATTTTTTTTTAACTTTTTCCTTTTGTTTTTTATTTTCCTATGCGTAAGGGTAAATTGGACAAATCATATAGATTTTGCATGAATGATGACA…
>chromosome01000044-5
GGGTTGGGTTGGTTTGAGATCTAAATTGACCTTTTCAATTTTTGGCAATGCCAAAATTTAGCAAGTTGTGGCATGACTAATTTTGGGAAGGCAATGTTGTGTTTGGATTGAAGTTAAAATAAGTTAACTATTGAAATGGCCTAAGAAAAGGCCTATTTTCTTAGGCATGTTAAGATTTGGCTTCAAACTAAATAGACAATAAATACTATTGAAATTGACAAATATTGGTAAGCCGTATTTAGACCTCAAACCAAACCAGCCC
>chromosome01000044-6
TCAGTGGCGAAGCCAAGATTTAGAGATGGAGGGTGCCATCTACGAGACATGGCAACTCACTTAAGGTTTAGTGAACAGTGATTTTGTAGCGTTGATGTATGATCGGTAACTCGATATCATACATATTATAGCGATTAGCTACAAGAGAGAACAAGAACCCATATATCATGATTTGCCAATTTAAAATTCAGTAATATTTTTAATATATGGATGATTGAACAGTTTGTTTCATTAATTGGAGTCTTGCAATCACTTCTAAAATGATAAATCATTTAGCTAAGTCATTTCATAAGTCCTATATATATATAGCTAGGCAGTTGTCCTGTCCTATATAGTTAGTCTCATCTGCAACTAATGATATAATTAATAGCTAGATTATAAGTGCTAATCATCCTTGGG…
>chromosome01000045-4
CGGCCTCATCGGTTCGCTTATTGGAGGAATAAGCGAAACGGCATATTTACAAAAGAACAATAATTTATACGTAAAACTTTTATATACGTGTTATTAGCGATCTAAAAGCAAACGCTCGAAAATAAACTTCGATGAAAAGACATCAAAATCAACTCCAAATTTAAAGTTGAAAATTCAAATTTTGCCTGATAAGCATAAGTATAAGCGAAATGATGAGGCCG
>chromosome01000045-11
AGGGCAAGTGCTATGGTGGATGTGACTACTACCTCTAAATTTATCTATTTTATTCACTCATTAACTAAGAGGCAGCTCATACAATGTATCACCTCTAGTACATAAATATCAATATCTCTAATACTCTCATACCCTTTTTAAAATTTGTGTGGAGGTTGCCTCTTGATTTAGAGGTGACTCATCATCTCTCTCCTCACTTATCTCCTCCACCTCATCATTCAATAAAATGTGGTATTTTTAGGGGCAACATATGGAGCATTATAGTACTTGCCCT
>chromosome01000046-15
TAGGGGTGGAAACGAGCCGAGCCGGCTCGGCTTGCAGTGGCTCGCAAAAAACTAGGCTTGGCTTGGCTCGGCTTGGTTAGGGAAACAAGCTAAAACTTAAGCTCGGCTCGGCTCGTTTCCTGGCTCGAGCCAGCTCGAGCTGGCTTGCAAGCCTTCCTGTTGAAACACCTCTTCATATATATTTTGTAATTATTAAAAAAAGTAAAAACAAATCATCAACATGTAAAATTTAAATAAGTTTTTATATTCAATTCTTCAAAATCTTGATGATAAATTTCAAGTTGACAAATAATAACACTATATAAAGTAAAATAATCAATATAAACACACGATGGCCTAGGCTCGCGAGCTAAAACAAGCGGCTCGCGAGCTAGCTCGGCTCAGCTCATTTCAGCAACG…
>chromosome01000047-4
AGGGGCTGTTTGGTTGATGGCTATAAGTTGCCACACTTTGCCATACTTGAGGTTAGACAAGTTTGACCATGTTAGGTGAGTGTTTGGTTGGCTTCCACAAGTGTGGCAAGATTTCTCTTTTGTAATCTAGGTCCCACATGTAAATGTCTCTAAAAAGTGTGGCATGGTTTCATTTTGTTGGCTAGAGTGTGGCTTGGATTTTGATGGCCTCACCTTTGACAAGTTTGGCTAAGAAAGCATGGTAAACCTAGGCAATGTTAGTATGTGAACCAAACAGCCCCT
>chromosome01000051-9
CAAGGTTGTCAGTATCCCGATTCGTATCCTAGTATCTTACGATACTACAATCCTACCAAGCCGAAACGATACCGATTCCACATAATATCTTAATTTTCATAGTATCTCGATCCTACTATTCATTACTACACGATCCTACGAAATTTTAGGTGGTATCCCGATTCTACGATCCCTACGATACTATAAAATATTATTTTAAATAACATGGTTTGAAAATAATGTAACTAAATATGCTCAAATTTATATAAAAATCAGTTAAATATATCAAAACCAACGTGGTTTCTCTTGATAAATGTCTCTATTTGCATGATATATATCATTACTATATTTTTTTATACAAAATGGCTATATATAATTAATATAAATATTAATTAAAGTTAAAAAAAGAAAATCTCTTAG…
>chromosome01000051-10
AGGCCCTGTTTAGATCTTCCAAAATGACAAAAGTTTTGCTATTTTGTTGTACTTTTTGCCATTTTGGATCTAAACACTAGTAGTAAAAGTTGGCAATTTGGTATTTGGCATTTGCTAGTCCATAGTAGCAAATTGTGCCAAAAAGTGCTTTGGGACCACTCCATCTCTCTTTCTCTTTCTCACTTTATTGCTAGAATGGTAAAACTTTAACATGCATCTAAACACCAACTAGTACTTTTGCAATGCCAAAACTTTTGCCATTTGCCATTTGCTATTCCAAATGGATCTAAACAGGCCCT
>chromosome01000052-5
AGGGGGTGTTTAGATCCACCCCAAAATTTTACACCATATCACATCGAACGTTTGAACACCTGCATGAAGTATTAAATATAGGCTAAAAAATAACTAATTGCATAGATTACGACTAATTTGCGAGACGAATCTTTTAAGCCTAATTGCTCCATGATTTGACAATGTAGTGCTACAGTAAACATTGCTAATGACGAATTAATTAGGCTTAATAAATTCATCTCGCGGTTTACTAACAGATTCTGTAATTGGTTTTTTTATTAGTGCCCGAACACCACATGCGACACCCAGCCCTATATAATATCCGATGTAACATGCCAAAACTTTACACCCCTAGATCTAAACACCCCCT
>chromosome01000053-2
TTAAAAAAAAATATTTGGAGGGACGCCCCTCTTTCCAAATATCCTTTTTTTTAA
>chromosome01000053-6
AGGGCCCCTTTGATTGATAGGATTGGCAAAGAATTTTCATATGATTCAAATTTCTATGGATTTTTTTCTACATATCCCTTTGATTCATTGGAAAGAAAGGCAATTTTCCATAGGATTGTATTCCTATGCTTCACATTTTATAGGAAAAATAGCAAGAGGTGTGATTTCTTTGTGAACTTTCCTTTGTTTATCCCATAGCATTATCGAAGGACTCGTATTTGTCTTTCTTGTGTTTGTTAATTCCTGTAGGATTTGAGCAACGTACTACTTCAATTCCTGCGTTTTTTCTATTCATGTGTTTTTTCTATCCTGCTAATCAAAGGGCCCCT
>chromosome01000054-5
GATACTCCCTATGTTCCAAAATATAAGGCCTATAGGTTTTCTACAGTCTCCAATGTAAAATGTTTGCCATTAATTTCTTTCATAATATATTAACAACTACAAATTTGACATTATACAAAAGTGCTTTCAAATACAAGTCTAATGATGTCACATCTATGACACTAAACATATATATTGTTAGCTTGATTCTTAGTCAAGGTTTGCAATGTTGATTTTCTTAAAATTGTGGCATCTTATATTTTGAAACGGAGGGAGTATC
>chromosome01000061-1
AGTAAATTTCATAAAACCCCATTTATTATAATCCAAGCTGCACAAAACTATTGGGATTTTGGCATGTGGCACATTACCATATGTATTATGGTCCTAAAGTTTCACGAGACCATACTATTAATTATTTTGACTTTGATCTATCATACTTTTGAGTTCTACAATCACACCTCAAAATTATGAGGATGTCAAATGGTACATATTTTTTAAAATATTTAATACATGAGTATGTCAAATGGTTAACGATGTGGTTTCATGAAACTTTAGAAATATAATACCCGGAGTTATGTGTCACGTGCCAAAATCCTTGTGTCTTTTTGCAACTTAGATCATAATAGGTGGTGTTTTATGAAATTTACT
>chromosome01000068-3
ATACTCCTTCCATCCACAAAAGTTACACCTATTTCACATTTGAGTTTTTCCAAATAAATTGTTTCTATTTGTAGTCTTTATACATTTAAGACTTAAATGAAGAGATAAATTAAATATTTGATTAGAATCCAAGAAGTCTCATGTATTCTCATTGATTGCTTTCACTCTTTGGTTTTGTAACATTCAAGATGATTTAATTTCTTCTTGGTCTTGTGATAAAAGTAATAAATGTAACTTTTGTGGATGGAGGGAGTAT
>chromosome01000071-4
AGGGCTTGTTTGTTTTGATATCAATTTATTACCGTACCAAAATTTTGGTAACTTCAATAGTAGCAAGTGTATGTTTGGTTTGCTACCAAATTTTATCCACAATAGTTTAAATTGAATACTACCCAATTTGATAGTGCCAAAATTTACCAATGTTTTGACACTACTGTAGGGTAAAAATTTACTCCAAACCAAACAAGCCCT
>chromosome01000071-5
CAGTGGCGTAGCTAGGATTTAAAGTAGGTGGTCCATCTATATGTACTAGGTCAATTAAAAGGGTGGTCCACTATACAATTTTTATTATATTAACCAGTACATATACTATAGTTTTAATCTTGATCAAATTTGTAGGTGGACCACAGTGCCACCTAGCTAGCTACGCCACTG
>chromosome01000072-4
TATACTCCCTCTGTTCCAAAATAAATCAACTTCTAGATTTTAAATTTATCTCAAAATAAATCAACTCTTAACTTCCTACCTACCATCGGTCCGTAGATCGAGAAATTTTATTCCTTCAATACCCATTACTTAACCATAGACCAATATAACTTATCTACTAATTAGGGATATTTTGGTCCATTATCCTTCTCCCTAATTCTACCTGGGGAAGCTAGGGTTTGATTTATTGGGGGACGGAGGGAGTATA
>chromosome01000072-15
AATAAGTTTATTTTTCATCCATCTTATACATACCAATACAAAACAAAAGGATCAGAATACTCATATTTTATCAAATCTCAATGCAACTATTTATCACTTTATTTACTCCAATATAGTTATTTCATACTTTTGCAAACTCTGATGCAATGATTACCTTAAAAATAAACTTATTTTAGGATAAATTGAAGAAGTTAAAAATGAACTTATT
>chromosome01000075-1
TACTACTTCCCCGTCCAAAAATATAAGAACTGATAATCGGATGAGACAATTCCTAGTATATAAATTTGGATACAGAGGAACTGTCCTATCCGATTTTAGATTTTTATATTTTAGGACGGAGGTAGTAGTA
>chromosome01000075-7
ATATATTAGGGCACCCGTAATGGTTATCTATAGGCTCTCTAAAAGAGATCTATGTCAGCATATTTTTCTACTTGGAATAAATTAAATAAAGAGAGAGAGTAAAGCTATCTACTAACATGGAGATAGTCTGTAGAGAAAAACGAGGCAATAGAAGAGAGAGCTATAGATACCCATGTAGACATACTATTGAGGTGGTTTACTATTAATCTAGTCTATTACTGAGATGTACATGTTTTATAGAGAGCAACTTACTTTACCATTGCGGGTGCTCTTAATAATAT
>chromosome01000078-14
CATAAACAAATAAATAATCAATTTTTAAGTTTATAATAATTACATAATTATTTATGTGTTAATG
>chromosome01000079-7
ATATTCCCTCCGTCCCATAATATAAGTGATACTGGAAGGGATACGTCTCTTTCTAGGATTACGAATCTAGATAGGCTTCATGTTCTGAATCATAGTCCTAGGAAATGTCATATCTCTCTAAAATCCTTTATATTATTATGGGATAGAGGGAGTAT
>chromosome01000081-2
AAATACTCCCTCTATTTCAAAAATGATCATCATATATGTTTATTCACCAAGACCAATGATAATTTAAATCGTATCAATCAAGACACCATGCACACGTTCTCCCACGATGCATGCATCGATTAAAATACCATACCAATTACGCCATAAGATGCACATATTCTCTCATGCTGCATTATTTGTATTCCGATGAAATCCATATTATGTGGTTATATAATGATCAATTTAAGAAATTTTGGATTACATTATATGATAATCAATTTAGAAATGATGGAGTATTT
>chromosome01000081-14
CAGGGTGTGAAAAACCGGCGGTAACCGCGCGGTTACCGCGGTTACCGCCCGTACCGCGGGGGTACGGTTACCCGTACCGCGCGGTACGGTTTAATAAAATTCGTCCAAATTCAAAATTTTTTTTAAAAAAAGAAAAAAATCAAAAAAAATAGTGAAGGTAGTGCTTGATTTATAGTGTTTTATGGTGAAGAAATTTCTCAAAAAAGAGTAATATTTATTCAAATTTGAGAGCAAAACGGAGAATAAATTTGAAAATTGGAAAAAGAAAAAAAAATGGGCCGGCCCGTTACTGTGCAACCCATTACACATCGCGCGGTAACCGCGCCAAACCGCGTGGTTACCGCGTCAAACCGCGCGGTAACCGCGCCAAACCGCGCGGTTTGCCCGAATTTTTGAATT…
>chromosome01000084-6
CTTAAAGCATCACCAACAGATTATCTATAATTTTCTCCTAAAAATTTGTTTTTGGGTTTTCTAAACTGAAAATAGGAAGTGAAAAAACTCCTTCCTCCAACAGATAGCCTAAATTTAATCCCCAAAACTTAAAAGTGGACCCTTTTGTTAAACTACCAAGAGAAAATTCTGTTTTTTTTCTTTCACGCGTAGAAAGATCGCTATTTTCCACACGCGGGAACAAGGGAGAGAGGCGGGATTGCGTGATTGGGTGCGACTTTCGCGTCCGCATATAAACGGAGCGAGGAATCGGGGGAAGGGAACTCCAAAACTCAGGTAGGAGAGTAGGGGATCTGTTGGAGCTGATTTTTGGATTAAAATCCCTCAAAATTAGTTTTGGGGAATTATATAGATAGACGG…
>chromosome01000084-35
TAATTAGAGCAGGTTTAATAGTATAGCCAATTATTAGTTCTAAATCATCTATGGTCGATTTACAATAGTTATCTATAAGCATATACAGAGTATTATACTATTAATACATGGTCTTACCTGTCATACATGCATTGTGTCTTGGAGTCTATGTTGCAGCTGGCTGTTATAGCCCGCTGCTCTTCTCTTTCCTCTTTTATCTTCTCAATATGTGTTTATAGCTGGCTTATAGTCTGTTATCGTACCTGCTCTTATTA
>chromosome01000085-1
ATACTCCCTCCATCCCATAATATAAGGGATTATTCCTTTTTGGGTAAGATTAAGGATAGCATGCAAATACTAGAATACCTCTATTAAATGAGGTTTGCTTATGGTGAGTGGGTAGTGGGGGGTTAAAGTAGGTAGAAATTTGAATTGGAGTTGATAGACATGACAAGTAGTATACCAAAATCCCTTATATTGTGGGATAACTAGAAGGGGCAAATCCCTTATATTATGGGACGAAGGGAGTAT
>chromosome01000099-4
AATTAAGGGCCTGTTTGGTACAGCTCCAACTCTTAAATTTAGCTCCAGGAGTTGAGTCTGGAGTGGAGTTGTGGAGCTGCCTAAACCTAGCTCCACAACTCTAGTTCATTTTGTGAGAGAGCTCCATCCAGCTCCACTCCCATTTTTTGTGGAGCTGAAACTGTTTGGCTGAGTTCCAGCTCCAGGAGGGGTGGAGCTGGAGCTGTGCTAAATAGGCCCTAAATT
>chromosome010000100-1
AGTAAATTTCACAAAACTACACGTTTTGTGGTCCAAGTTACAGAAAACCACACACACTTTGACACTTGGCACTTAAGTACATATATTTTGGTAGTGTAGTTTTACAAGACCACACTATCGATGAATGGATTCACCCGCGAAATGATGTGGTTGTTTCACCTAGGACGAGGATATGGCATCCTATTACTAGCCATCGCACGAAAATTAATAGGATGCCACATTCTCATCCTAGATGGAACAACCACGTCATCTCACGGGTGAATCCATTTATCGATAGTGTGGTTTTGTTAAACTAAACTACCAAAATATATGTACTTAAATGCCAAGTGTCAAAATGTGTGTGTTTTTCTGCAACTTGTACTATAAAACATGTAGTTTGTGAAATTTACT
>chromosome010000100-14
TGTAACATCCCGCCTTCCCCCAGGCCGGACCCGTTTACATCTGATAGCTTTCATAGGTCATAGACTGCCCTCACAGAGGGGGCACATATCTTTTCTGCACACTTTGTCCTCACTCGTGTGCACCCGGGAGGAATTTCCCGGTCGGTCACCCATCCCAAATTGCTCCAGGTTACCTAGAGTTCTTTGAAGATTGGCTTCCGGAAAAGAAGTTGCAACTTGTTGATATGAGTATTCTATTAATCCTATTAAGCCCTAGGCCGGGATGTTACA
>chromosome010000103-14
CAGGGTTTCAAATTTCGAAATTAGGGTTTCTACCGAGGGGGAGCGATAGAACCGAAATTTCGGAATTTTTTCGTACGAAATTTTTTGAAATTTTGACTGATTTTGAATGGATTTGAATAAAATTTGACCAAATTCACAAAAAATTGCAAAAAACCGAAATTTTCGGGCGAGATATGAACATTTCGGTGTGGGGTGAAATTTCGAACCGAAATTTCAAACACTG
>chromosome010000107-10
AGAGCAAGGATAATAATACAGCCAGCTGCTTACTTATAGTCTATCTATTAGCTTATTTATATAATGGTTAACTCTTCACTATAAATATATGGTCCACATGTCTGTCTCACAGATTTTCTTGGTTCCTATGCCTAAACCGGCTGTAAACTTACAGCCCGCTTCTCATCTCTCTCCTCTTTTCTCCCATCCACCTCAGCATTCAGCTTTCTTATAACCCACTATTATACTTGCTCT
>chromosome010000109-13
CTAGGGGTGAAAACGGATCGGATAATATCCGATCCGATCCACTCCGAATCCGTCCGAAACAAGGATATGGTATGGGCTTTTAGAAAATACGGTGGATACGGATGCGGATGCGGATAGTATGAGGCGGATATGGTATATCTAAAATCCGACGGATGTAGATTATCTGACATTTTTGTCGGATTTTCCGATAAGCCGTTGGTCGAATAATCGGAAATTACCAACATATATAACCATTCTATCGATTGCTTATAACATAAGTTGATACATCCAATGCCCTAATTCATCAATTAACATATAGTCTAAGGCTTTTATTATCTCATGTCACACCCACATAGCTATATTTTTTATATTATGGACATCATGTATTCATGTTGTTTAGCACTTAATCATATAATTATT…
>chromosome010000112-9
GGGGTTGTTTGGTTGGTTGCCACATTTTGCCATGTCACACTTTAGTCATGCTACAGTTTATTAGACATATGTGTTTGTTTCGCTGCCGCAATTGCGTTATGCCACACTTTCTTAACTTTGGGATCCACATATCATTTCTTAAATTTAGAGCTAAGCATGCTGCATTTGTGACCAACTATTTCTAAGCCACACTTGTGCCACCATACCACAACTAACCCAAACTTAGTTATGGCAAGGTTAGACATCAACCAAACATCCCC
>chromosome010000115-22
TAGGGGTGAAAACGATCGGAAACGATCGAAATCGGTAGAATCTCTTCCAAAACGATGATCGATTGGCCGGTTATTGATCATATTTATCATCTAAACTACTCAGTATCGACGTTAATATGTTGCAGAAAGAAATTAGAAAAAACAAAATTTAAAAATAGCTAAAAACGGTATAGTCGGAAACGGTCCCCCTTAAACGGAAACGGCGCCCGGTCGATCGGTAATTTCCGTGACCGTTTTCACCTCTA
>chromosome010000118-9
TAGGGATGGCAATTTTGCCCATGGGTCTGGGTATCCGCGGATACCCGACCCAACGGGCACGAGCGTGGGTGTGATTTTTACCCGTGGGCACTCCCGCCCGAAACCCGTAGACATCGTGGGCAACAGTCGGGTTTCATTTTTTGCCTGTGGGTAACCCATGCCCGACCCGATACATATGTATTAGCTAATTTCGACTTATCTCTTAATTCTTATACTCATTTCTCTTGGTTCATTTGTGATACTAACTAATAATAAGTTGTGATGTCATTCAAATTATTGTTGATAACTGATAATTTGGTAAATTATTGATTTTATTTCTCTTTGTTAAATTATGTATCTTTCGAGTTACTATTCATGTGAGATCCATTGGGTACCCACCGGGTATACCCGTGCCCGTCG…
>chromosome010000125-5
TTCAGTGGCGGATCCAGAAAATCGGTTCGTTGCTGTTATAACGTGTCTATCGATGTTATAGTATGCTAATTATATTTAGATTATGGTGTTATAATATATGGATAAGCATTTTTCTATAGGTTTTACCGAAAGTCGTCGGTGACACCGACACCGACGCTTTATACTGTAGATCCGCCACTGAA
>chromosome010000127-4
AGGGTGTGTTTGGTTGGGTGGATGAGTTCTGGATGGGAGATGGCAGCCCGATTTTTTGTGGTGTTTGATTGGAGAGAAGGGTGGATGGGGCAGCCTGAAATAGGGAATATTCCCTCAATGTGCTGGATGAGTGCGATTTGGCTGGATGAAGCCATTCAATTTTGGTATGGGTGACGTGTCCTATTCTGATTGGTTGTGGTTTGTTTGATTTTCTGTTAAGCAAGCTCCAAATGATTTTTTTCTCCCAAATCGTTTACCTAATTTATGATTTGATTACATCATTACATTTGTTACAATTATATCTTTAAAATAAGATGTCGGATGATTATATTTTGATAAAAATATATATAACAAATGGGTCCCACTAACTTTTGTCTTTTCTCATACATGCTATATCCC…
>chromosome010000130-4
ACTAGAGATGGCAATGGGTACCCATAACCTGAGACCCGACGGGTTTTTACTCTATTAGGAGCCAATCATGTTCTAACTCTTATACCCATGGGTCTACTAACGGGCGAAAACTCTTACCCATTAGGTACGTGGGTATGGGTCCGTTCTTTACCCACCCATACCCACCAACCCGTGAGTAGAAAAATACCCGTTGATTGAGTTTAAAACTATGAGCATTATAACTCTCAACGACTACTAAATCATAGCATAAAACTTCTTTCACATCTTAAAGCATTGCTTAGTCTAGTTATATGAAATTATTATTTGATTTCTTGATTATGTAATGTGGTTTTTTTACTCGCCTTTATACACTAATATTAATAGCATTGTTGCTAGAGAAAATATTGATGGTTTACAACT…
>chromosome010000141-3
GAATTTTTTCCATTTTAAAATTTTATTTTTTAATATTTACAGAAATATTGTATCGACAAAAAAAATTTACAGAAGTAGGGTGACGTGAGGGATGACAAGAGGAAAATAAAAACTAGAAAAATACAATTTTGGCAGGGCGAAAATTGCATTTGCCCCCTTTAGCCCTTGCAGAGAGTGGCAAGGGACCTCAGTGAAAAATGCATACACCTTGCTGTCCTCCACTTGGACGACAGGGGCCATTTCTGTAAATATTTTGGATGGTATAATATTTATGTAAATATTAAAAAAATAAAAATTTAAAAATGAAAAAAATTC
>chromosome010000155-1
GAGTAAATTGCGCCAGCGGTAAAAAACTTGGCAGGTGGGTACGATTTAGTGTAAAAACTTGTAAAATAAGCAAACTGGTACATAAACTTAACAATCATGTGCATTTTGATAAAAACACGGTTACATACCTATGGTTCATCGTATTTTATTGGTTGTATTTGTAAACATGACTGCTAGATTAATTGTTGGCAATGAGTATGTTTTACAGTGCTCATCACCGAATTTGTATGATCAGATGGATCGCTCGGAAATTTTGTTAGTTGGCATGCACTTAGTTTTGATAATCATTATTTTTCTAATTTTAAATAATAGGTTATTTTAGTATTATAACCAAGCAAATGCAATACATCTAAAACCTTATTCGGAACTCAAGATGACCTAACTGGCTGCTTTTTCTTT…
>chromosome010000157-5
CAGATTATTGAGCAGATTGTTGCTGCGGATAATCTACTTGATGATAGGGAGAAATAAAATATTTTGATAAATTTACTTAACAAATAACTTAAAACAAGTGGTCTAAGCAATACATCAGGAGTATATTTTTTTGGAGAAAATGTATTTTTTGAAGTGTTGAGCAAATAATCCATTTCAACAATCTGGTAAATAATCTG
>chromosome010000165-4
GTAGGGATGAAAACGGTCGGAAATGGTCGGAAACGGTATCATTATTTTATTATTTTTTTTGAAAATGAACAAAAACGGTCGGAATATTTCCATATTTATGAATTCATCTATTTAGTGTCAACTTCAATGCCACGCTGACAGAAATTAAAAAAAACTAAAATTTGAAAACGGTAATCATCGGTAAAAATATTATTATTATATTAGTTTTGCGGAAATGGTATCGATACGGTCGGGAAATTTCCATGCCGTTTTCACCCCTAC
>chromosome010000191-4
AGGCCAGTCACAATGGCTAGTGTCATTGCACGGCTACCCAAAATATTATACCATCTTCTCTCAAATGAAATCTTTTATGAAACAATCCCCACAGTGGAGGGGTTTCACTTTGACGTTTCCAAGACTAAGCAAAGCATTTAATTGATACAAGTTGCTGGGATCATTTGTACCCAAAATCCGGCGCGGCGCGGGAGAATGCGGAGGTCGCACGGCGGAGGCGGACGCAAGAGATCCGGTGAATGAAACGAATCGGCCTCAACGGGGGTTTCACTCTGTTACCGAGGACTTGGAAACGACGCTGACGAGTTTCACCAGGATGAAACTCTTTCCTTCTCTCTCATCCCCATTTCATGCAAATAATCATTTTTTATTCAGTCTTACCCCTATTAAATGTGCATG…
>chromosome010000196-1
GAATTTTTTTTAAAAGTAATATGATTTTAATGGAAAATCGCAAAACTATAGGTCAGTTAGGCGAAATCGCAAGTTTAGCACCCTATCGAACAACCGTGGTTCGACAAGGTACCTATCGAACAACCACAGTTCGATAGGGGTACCTGTCGAACTGCGGTAGTTCGACAGGTGATTAAAATAATTAAAAAAAAGAGAAAAATCACTGTTGCACACTGTTCACAATACCCTATCGAACTAAGGCAGTTCGATATGTGCCTGCGAGCACTGTAGCATCACTGTAGCACGCTGTTCACGCAACCCTATCGAACTTTGGCTGTTCGATATGTCCCTGACTAGCATTGTAGTGATACTGTTCATGTAATTTTTTATTTGTTTTTGGACCACCTACCCTGTCGAACT…
>chromosome010000198-1
TGAGTAAATTGCACTTACGGTGCAACAACTTGGCAGATGGGTGTAATTTGGTGCAATAACTTGAAAAATGAACGTTCTAATGCAACATCTTGGTAGGAAGGTGCAATTTAGTATAATAACTTTATAAGTGATCGTATAAATGCAACAACTTGTAAGGTAGGTAGGATTTTGATACAATAAATTAAGAAGTTATGTGACAACTTAATTATTTAGAGCATTTTTTATATAAATTCAAATTTTTAAGTACTTATTTTGACAATATACTAGCATGGATCTATATAAATATATTTATATTTTTATCCTAATAACTAATAACTGAAAGTCAATTAAACTGGATTAAGAAATTATTATATTTCAGTTGATAATTGAGAAGGTGAAGAAAACAAAAAAATTCTTAAA…
>chromosome010000199-7
AGGGCGTGTTTGGTTGCTGCCCTCGCCTGAGCGCTGTCACTCAGGCAGGTTGATCTAGCCGCAGGCGACCGAAATTGAACGCCTGAGATCGACGCCAGAGTCAGGCGCGATTCTCAGGGCAGCATCCAAACACGCCCT
>chromosome010000209-1
AGAGTAAAATTCACCAACGGTTCTTAAACTTGTCAGGAGATTTCACTTAGGTCCACGAACTTGCAAAGCGCACATCGAGATCCCTAAACTTGGTTTATTTTATCATCCCGGTCCAAAACCGCGTTTGACCGTGGTCTTGCCTACGTGGCACGCTACGTGAATGATGACATGGATTTTTTTAATTTTTTTTTCTCCCTTCTTCCTTCTTTTTTTTACCACTGCAACAACCCTTCCCCCCGTGCCGCCTCTCACCACCGAGAAAAAAGAAGGAAGAAAGAGAAAAAAGAAGGAAGAAGGGAGGAAAAAAATAAAAAAAAAATTACATGTCATTGTCCACGTGGTGTGCCACGTAGGCAAGACCACAGTCAAACGCGGCTTTAGACCGGGATGATAAAATAA…
>chromosome010000223-21
AGGGCATGTATAATGGTTGTTAATAGTGGTCTTTTAGCATTGCTAATTAGGAATATTTGTTGACATGGAGGAAAGAGAAAGAGGAGAGACAAAACATCGTTGTTATGCATGACAACGGCTTAACAACGACTCTTAGTCACTATAATATGAAAATATGGTTGCATGAGGATATAAATATGGAAAGAATATTAACAAAAGGAATATTTTTTGAGTTAATGATTAGAGCATTTGTCGTCTTAACTATTGTAAAGATATGGTTTCTAAATAATCTTGTATTGTTTAAGAGACCATACCCGTCTCTACCATTGAACATGCCCT
>chromosome010000225-1
GAGAGAATCTATTCTATACAACTAAGTTTGTTATAGTTCAACAATTTACCACTGACTTTGTCTCTTTCTACAATATATCGGTGACTTTATCAATTGTTCTACAATATGATATTGGGTTAGGCTTATTTTTCAATAATACCTAAAATACCCTTATGGACATATAAGATTAACAGTTGATTTATCTCATTAGAAGTTTCAAAAAAATGTGAAACTTTTATGTGGCCTCCTTACACAGTATATAAGTTTCAATTTTTTTCTATTTATATTTTTATAAAATATAGCATATATGTTATATCCTATATAAAACATTTTTTTGTGTTGTTTTTTTAATGTAAATTATCTTTCATATGCAACATAAGATTTTTTTTGCTATTATCTTTTGTGTAAGCTATTTCTCTC…
>chromosome010000225-2
TACTCCCTCCTTCCCATTTTGATCATCCCCTAAGTTTTTTGAGGTCTTCTCAAAATGATCATCATTTAACAAGTATCTCTTTATTTATTATGCAAAGAGTAAACATGCATCATTTGAATGTGTTGCATGCAGCAAATTAAGATTAATTTCTATTGGTGTAGTGTCATGCAATATTTAAAACATGAGCAATTCACGGGGAACAAAGCAATGAATCACCTTTAACTGTTAAGTATTAATTTGATAATGATGAATATTTTGGTGTCCTTGGCCTTGGTTCCCTTTGCGTAGAGGATGATCAAACTGGGATGGAGGGAGTA
>chromosome010000229-1
GGGAAAATTGCAAAAACCAACCCATAAATCACTTGAAGTTTGACATTCCACCTCATAAGTTATTTTGTTGCAAATGTCCACCCACCTACTAATTTTTTATGTAAAAACCACCCCAGTAAACATATGCTTAACCGAATCAATATGTTTTCATAAAGTGTGAGTGATTAATGTGGTTTTTACTAAAATTAAATACTTCTAGAGTATTCTTGATATTTTTTTTGGTGAGACTCCACAAATAAAATTGCAGACGAGAGCTTAAACGTCGTCGCACTGAGTTTCGCTATATGAAAAAAAAAGTTCAATCAAATATGGAAAATAAAGTCTAATGCAAACACTTGGACAATATTGACTTGGCTAGCTTAGCCTAAGATAACCATACATCAGCGATAATAAACTGAT…
>chromosome010000231-1
ATATATGTATGGGTAATTTGGAACCATGTCATTATAATTTTGTAAAGTTTAAGATATGTCATTGGTATCTTAATGACGTGTAGAACCCATATGAGTCGATGACATGTGGGTCAGGATGACATATCTTAAATTTTACAAAATTATAATGGCATTGTTCCAATTTTCCATATATATAT
>chromosome010000234-2
CATAGGGGAATTTACTTTTTGCCATCTACCCAAAATGACAGTGCATAAATGCTACTCTCCCAAATGTTCATTCGCCAATGCAACCTGGGTCCACATGTCAGCCTCACTTTCCATTCAAACAAAAGTGACGTGGGATCCGGTGATGGGTGAGGCTGACATGTGGGTTCGAATAGTATTTGGGAATAAAAATTTTGGAGAGTGGTATTTGAGCACTGACATTTTGGGAAGATAGCAAAAACTAAATTCTCCCCATG
>chromosome010000235-1
TTAGAGTTAATTTTACTTTGGGCCACCTTTTATTACCGATGTTTCGCTTTGGACCACCTTAGGACCAATGTTTTCACTTTGGACCGGGTATTTTTACCTTTGTTTCACATTGGACCACCCTCACTCTTTTATCCATCTACATCCAACTTGTAATATGTCGAAGAAATAGTCTTACATATAGCTGTGGCAGTTCATTGACGAGTAGGAGACGGCGTAATCAAGATCATTCATATGCTTGAGAAGAGAGTTGGGTGGTCCAAAGTGAAATAAAGGTAAGTTTACCCAGTCCAAAGTGAAAATATTGTTTAAAGGGTGGTCCAAAGTGAAACATAGGTAACAAAAGGTGGCCCGAAGTGAAATTTACTCTAA
>chromosome010000237-2
GTAAATTTCACATTGGACCATATATTTGACCAAGGTTTCACAATGGACAAGGACTAAACCAGCATTTTACCACATATCTTAGCATTTTTGGTAGTTTGGACTTTGGACTAGGGTTGAGCACATCAAGGGAATATGTGAGAAAAAAAGCTAATCCAAACAATCATTTTAGTGTTTCATAATAGTAAGATAAATATATTTAGAGAATTCCGTCAAATGGTATTTTAGCAAATCGAAAAACAAGTTTTTTCAACAGATCACAGGAAACAGTGATGTGAACATGTTCTAAAAAGGGCACAAATTAATCTACACAGACTCACAGAGGAGCAAATGAATAAAAACGAAATATAAATAGAACTTATTGATTAGATACCACTAAAAAGAATGAACAAAACATACAAT…
>chromosome010000240-24
CCAGGTTCTACAATTCTGACAGGCCCTTCCGTTTCGGACACTAGCGGAATTCGAAATTTCGTGAAATCAAGTGAAAAACCGGTAAATTCCGAACAAATTTCATAAACCAAAATTTGAATACAAATTCCCTAAGTTTACCGACAAGTTCTTGAAAACCGGTTGGTTTTGGCAAAATTCCGATCGAAATCATCGAAATTTCGATCCGTAATTTGTAATAGAGGTAGTTTGCTGAAATTTTTTTTCTTGATGTAAGTTTTAGTAAATACACGCAATACATCATTTTTTTCGAAAATTTATATCCCAATAGGTTCTATGAATATCATAGTATTTATAAGATTTTATTTTATTTTTTTCTTTTTTATCAATTTAAATTTAAATTTGGATGAAACTCCTCGAAAT…
>chromosome010000241-7
CTAGGGGCCTGTTCGGCAGGCAAATTGCTGCGGCTGTGGCTGCGCACAGTGTGTGAAGCACTGTTTGTGCCGGCGCAGCCGCAGCGCGGGCAGCCGAACAGGCCCTAG
>chromosome010000245-2
ATACTACCTCTATCCCAAAATAAGTGTAGTTTTGCACTGTTCATGTCCAATGTTTGACCGTCCGTCTTATTTGAAAATTTTTTTTATGATTAGTATTTTTGTTATTATTAGATGATAAAACATGAATAGTATTTTGTGTGACTAATTTTTTCTTAAACTTTTCAAATAAGACAGACGGTCAAACGTTGGACACAGAAACCCACGGTTATACTTATTTTGGGACAATGGTAGTAT
>chromosome010000246-16
TAAGTTTCACTCATATTTTACAATATTTTCCTTCAATTATATGCTACAATCTAGTGTAAAGTGAAACTTA
>chromosome010000247-5
TAGGGATGCAAGTGGGTAGTCCCGCTACCCGCATAAAAATCCGCTTGCTAGTTCATTTCCCACATGCTAGTACAAAATTTAGAAGAAAAAATGACCTAGAAGTGAGATAAGCGGGCTAAAATAACCCGCTTGCCCGCCCCGCTTGCATCCCTA
>chromosome010000248-6
TAGGGGTGCAAGTGGGTTTACCCGCGAACCCGCTTATAGGCAAAAATAGTGTGTAACCCGCCGGTTTGACTAGCAGGTTAACTATGAATTTGACTTATAAATGGGTTTATAAATTGATCCACTTGTATATTTAGATGCGGCAAGCCGGGCCGCGACGCGAAAACCCATAAATTATTATTTATTTAAACTCGCGGGTCGGCCCGCTTGCACCCCTA
>chromosome010000253-1
CAGTACTGCTCACTGACATGTGGACGTACCCCACAACACTTTAGGCCTACATGTCAGTGAGCAGTACTG
>chromosome010000255-6
TTAAGGTGGTGTTCTTTTCTCCTGAAGATGAAGATTAAGTTTTTTACGCAAAACGAGGTGGTATTGAAGTATGATTGATTGAGTTTTAATTATTACAAACTTGAAAAATAGATTAATATGATATTTTAGAGCAACTTTCATATAAAAAGTTTTCACATGAAACGCACCGTTTAGCAGTTTGAAAAGCGTGCCACGAAAATCTTAATCTTCATTCAACTCTTGTTGGAGAAAAGAACGAGACCTTAA
>chromosome010000257-24
AGGGCAAGTACTATAATCATCTTATCACTAATTCCAAGATGCCATATAGACTCAAATGATGATGTGGAGGAGAGAAGAGAGAGAAGAGCAGCCACCCCTCATGCAAGGGGTAACCTCCATACAAGTTTCAAGAAATGGAAGAGAAAGAGAGAAGTGGATTGGTAGCAAATATATTGGGTGTAGTGTAAATAGATGCAATCTATTGTATTTATTACCTCTAAATTAATGTGTAGATGATTTAGATAAAATTATATGTGACCACCTCCTCTATTATAAAACTTGCCCT
>chromosome010000264-3
AGAGCCTCATCGGTATGCCTAATAAGCCAAAGCAAAAGGGCAAAATATGAACTTTCAAACTTGATTTTGAAGCATTTTCAATGTAATTTCTTTTTAGTATTGGTTTTTAAGCCGTTACGAACAAGTGTATAAAAATTTACCTATAAATTAATTTTATTCCCTAATAAGTCTAAACGATTTATTAAGTAATATTGGCAACCCATGAGGCTCT
>chromosome010000265-1
ATTAAGAGTGAATTACGCTTTGGGCTACATTTTATGACCTAAGTTTCACTTTGGACCACCCTTAAACAAATCTTTTCACTTTGAACCAGATAAATTTGCCATTGTTGCGATTTGGACCACCACAAACGATTTTTTTTCAGTACAATCAACAACCTTAAACACATCAACTCTTGTATACGGGCGAACACCTCTATGTATGGTTCATATGTTTGCCGAAAGGGAAGTTAGACATGACAAGAAAAGTTTTTCATGGTATTTCAAACCGCAACAATGGTAAATTTATCCGGTCCAAATTGAAAAGATAGATTTAAGGGTGGTCCAAAGTGAAACTTGGGTAATAAAAGGTGGACCAAAGTGTAATTTACTCATTAAT
>chromosome010000265-2
GATCCTATGACTTACTTACCTCTGACAGGGATCACCGACATGTTGGCCCTTTAGGTAGCGGGCCCACATGTCAGTGACTCCAAGTCAAAGGGAAGTAAGTCAGAGGATC
>chromosome010000266-10
AAATATAAGAGTTTTTAGATGGATGAATACATCCTAGTACTACGGTTATAAACATACTCTTATTCAGATTCGTAGTTATAGAATGTGTCCCAGCATTCACCCAAAAACTTTTATATTT
>chromosome010000269-1
GGGCTTGTTTGGATCCTTCGGGCTATTAAATATTCCTCTAGAATCTTGCTATTTAGGAGTATTAAACGTAGATTACTGACAAAACCAATTCTATACCCCTAGTCTATTTTGCGAGACGAATCTAATGAGGTATATTAATCTATGATTAACGAATGATTACTGTAGCATCACTGTAGCAAATCATGGATTAATATACATCGTTAGATTCGTCTCGCAAAATAGCCTAGGGGTTATGGAATAGGTTTTATCAGTAATCTACGTTTAATACTCCTAAATAACAAGATTTCGGAGGGTTATTTAATAGCCCTCCGGATCCAAACAGGCCC
>chromosome010000270-1
AGGAAAAAATCTAAATAACCCTCTAAACTTTAGATGAAAGTCTGTCTAGCACTCTGAACTTTGAAACCGGACATTCAATCCGCTAAACTTTACAATACCGTTTATATAATCCCCTAAGGTGATTTTGCATAGTGGTTTTTATCTAGTTTTTATATAAGTTGGATGAGTTTGATCACATATCATACATTTTGGACATATATATTAAAATTTTGACTTAAATCTTTCTTTTTCTCCTTATTAGCTCTCGCTTATAAAAAAGTACCAACATATAATAATAGTATGATATCATTATATAAGGATAAATTGATGATATGAAAATATGTTATATTAGTTATTCAAAACTGTTCGTTTAAGTTTCTAAAATATGCAAAACCATCATCTAAAACCACCTTAGGGGAT…
>chromosome010000275-5
AAATATAACGATTTCTAATTATGTATCTAGACAATTATATATCAAGATACATAGCCCACAAATAGTTATATTT
>chromosome010000280-1
AAGAGTAAAGTGCATAGGCGGTCCTTAAACTTGTAGGGTTGTGTTATCTATGTCACCCAAACTCTCAAAATATAGATATAGGTCCCAAAACTGGTTAAAGTGTATCATTTAAGTCCCAAATCGACACAACCCCTCTAGAATCCTTTGTGGCGCTGATGTGGCATGCCACATGGACGTGACTTGTCCTTTTCCTTTTTTTCTTCTTTTCTTTTTTTGTTTTCTTCTCATTTTTTTCCTTTCATCTGCTCGGGTCACATAGAAAGGAGAAGAAAGGAAAAAAGAGAAGAAGGAGAAGAAAAGGAGAAAAAGGAAAATTTTTAAATGGATCCATTTGTCAATCAAAATGATGTTACGTTATATACGTGTGGCATGCCACATCAATGCCACGTAGGATCCTTA…
>chromosome010000282-1
GAGTAAATTGTGTTTAGGGCCACATTTTATTACTAAAGTTTCCTTTTAGACTATCCTTTAACACATTTTTTCACTTTGGGCTAGGTTACTTTACCTTTTACCTTTCTCACTTTGGACCACTCCATAAACTTTTTAGGAATATATAAATGACATTTCCAACTTTAAACACATTAGCAACCCGTAAACCGGTAATCTTTTCCAACTTACACGGACAATTCTTTACAACATTATAGAGTAGATAGAGCTACAGAAAATGACTTGGGGTGGTCCAAAGTGCACCAAAGGTAATCTTACCTAATCCAAAGTGAAAATATAGGTTAGAGGATAGTCCAAAGTGAAACTTTGGTAACAAAAGGTGGACCAAAGTGCAATTAACTC
>chromosome010000288-5
TTTTAGGGGTTGTTCAAATTATGCCCAAAATAATCCTTATCAAATTTTGGCATTGGCAATTTGACAATATTGCTAAGTTTTGGTATGATTTCTTATATATTTACCAAAGTTTGATAAAAAAAAACTAAATGGATGCACATATATATTTGATAAGTTTACCAAAATATGCTATGGTCTAAAATGGCATCAATCTAAACAACCCCTTAAAA
>chromosome010000289-2
TTTATTTCTTCTTAATACAAAGATGCGCTTCTTGCGTATTAAAAAAAAATAAA
>chromosome010000294-1
TACTCCCTCCTTTTTATATATATACGACGTTAGTTAATTCAATATTGAACTAACAAGCGTCATATATAAAAAACGAGGGAGTA
>chromosome010000295-4
TACTCCATCCGTCCCATAATATAATAACTTAGAACTGGATGTGATCTTTCATGATCCAAAAAATTTAGACAGGAAGCCTGTTCAGTTTTGTTGTACTATAAAACGTTACATTTTATCTTAATTTATTTATATTATGCGACAGAGAGAGTA
>chromosome010000296-2
TTTTACGGTACAATATACTACCAGTATATACTGGCAGTATATCAAAGGGCATATTAGGAATTTGATAGAAAATAAAACAACACTTTAGTAATTTTTGGTTCAATTTGAATTTAATTGAGAGTACCTGGTTCCTGGATCTTATCGTGCACTAGGAGAGGAGCATCCTGAGCGCCATTTAATGACAAAGCACGTGACGATAGCACGATTTGATGATAGAATAACGAAGAAAAGATAAAATTATCCTTTCAAACTTTATACTGCAATCTAATTAAATAAAAAAATTAAATCAATCTACACCGTTAGATCATATATACTTACAGTATATACTAGCAGTATATTGTACCGTAAAA
>chromosome010000301-1
GAGTAAATTGCATCAGCGGTACATGAACTTATCAGGTGGGTGCAATCTAGTACATGAACTTGTAAAATGCTTGTTTTGATGCATGAACTTATCTGGTACGTGCAAACTAAGGCTAAAATGGCACAACTAGACTGAATTTTCTATGTTGAACATTATAAATTATAAATTAGTAGATAACATGCATGCACATAGTACAAAAGTTATATTTGTAAACTTAGTTTCCACTTTATCTTCCTTTGTGTCTATCCTTGCATCATCACTTGGATTTTTATTTTTTATGCAATCATTATGCCTTATTATATGTTTATACTTCTTAGACACATGTTTACATAGAGTTAAATCAACAACAAAATCAGCAAGATTAACCTTGCCGTGCGATTTTGACCTTATTCGCACGCA…
>chromosome010000301-4
TTACTACCTCTATCCCAAAATGTAACTATTTCTAACACAGTAACTTGTCTCAAAACGAAGCTATTTCTTCACCTACCCTCTTATCTCAACCAATCACAACCATTCTCTTTACTTACTTTTTCTTCTCCACCAATCACAATCCTTTCTTCAATCATCTCCACCTACTTTCTTAGTACCCATATCTACCTTAAAAAAATGCTTACATTCTGGGATAGAGGAAGTAA
>chromosome010000323-2
CTAAAAAACTGCCGCAAGTTTTTTTGAGTGAAAAACTTTCACATGTAACTATAGTATAATCGAAGTGTAACTACATTGTAACTATACTATAACTGCATTGTAACTATACTGTAACTATGATATAACTTATATAAAACTTGTATTTAACTATGGTTTGATTGGTTAGCACCGGAATATTACACGTGACATGTGCGCAAATTTCTTTCTAGCAATTTTTTCCCTTCATGCACAAATCTCGAGGCAATCCGATGGCTACAAATCCGAAAGTTTTGGAGGCAAAAGAACTTGTGGAAGTTTTCTAG
>chromosome010000325-1
GATCCCCTGACTTTGTGCAGTTTGCAGTTGTGCCACTGACATGTGTGGGCCACATGTCAGTGGCACAACTGCAAACTGCACAAAGTCAGGGGATC
>chromosome010000335-3
AGATCATCTAATGTGAAGTTAAAAGGACGTGGTTACTGACATGTGGGCTTCACCATCCACAGGCTCACATGCCAATGACCACGTCAAGCATAAGTTCACATTAGAGGATCT
>chromosome010000337-12
CTTGTTCGGTTTGGAGGGGATTAAGGGGGAATAATTCCACACCACAAATAGGTGTGGAATAAATACCCTCCATTGCCTCCCTCATGAGGATTAACCGAACAAG
>chromosome010000338-1
TACTTCCTTCGTCCCATAATGTTGCAACCTAAGATGGGATGAGACCCATCCTAGAACTACGAATCTGGACATGTCTCCATAATGTTGCAACCTAGGATGGGATGAGTCTCATCCCATTCTAGGTTGCAACATTATGGGACGGAGGGAGTA
>chromosome010000344-2
AATAAATTTATGAGAAAATCAAAGAAATGTCATTAACAAACGTCTAATTCCAAGAAATGTCATCGACAAGTACAAGTTCTATAAAATGCCATCGTACAGACGATTTTGTCCCAGAAATATCATTGTCGCTAGGGTTACATCCATCCCGCACCGCCAAATACACTATCCATCCTATAGCACTTAACTGGGAATCGCTAACGGAACTCTAACAGCGATGACATTTTTGGGACAAAGTCGCTTGTACGATGGCATCTCATGGAACTCACACTTGTTGATAACATTTCTTGGAATTGAATGCTTATCAATGGCATTTCATAGATTTTTCTCTAAATTTATT
>chromosome010000345-1
AGGCCCTGTTTCTTTCAGCTTAAGATTATTATAATCTAGATTATTGAGTCAGATTAATATAAGCTAGATTGTTATAATCTGTAGTAGAATGGAGCCTAGATTATTGGGTTTGCAAGTCTAAAGAGGGAGTGGGGTGGCATGGTGGGTAATTTTTCACCCAATAATCTGGAAAAAGCTCACCTAAATGAGCTTAACAGATTATAATAAGCTACTTCAATAAGTTGTTTGTTTCTTTCTGCTTACTCCCAATAATCTGGATTATAATAATCCCAAGCTGAAAGAAACAGGGCCT
>chromosome010000357-5
GGGTGTGTTTAGATAATGGGAAATGAGGAGTGGGATTGGAATTGGGAAATGAATGAAATGTTTGGATTAAATGGAACGGGGAGAATGAATGGTTAGGATTTAAAGATGCATTTTGGTGGGTGGGAAATCATTTCCCTATCCCATTAGCCAAACACTCCC
>chromosome010000359-1
TACTCATCTGTCCCAAAATATAAGAAATTTTGTACGGATGGAACACTCCAAATTCGTTACACTAGGAAATGTCCCCTCCGTCCAAAACCCCTTATATTTTGGGACAAATGAAGTA
>chromosome010000359-11
GTAGGGGCTGTTTGGTTCGCTCCCAAAGGTTGCCACGCTAAATCTTAGGCATACCACAATTTCTTAGTATAGTATTTGGTTAGTTGTCACAATTATGTGATACCTTACTTTGCTAGTCATTGGATCTACACGTCATAGACTTAAATTTTTGCCAAACTTAGTCACACTTGTGGCTAACTAATTGCTAGCCTCACTTTGTGTGGCATGATACATTTGTGACAAAGTGAGGTGTGGTAAACTTAGCCATCAACCAAACAACCCCGTAC
>chromosome010000360-13
TTGCAATTATGACACTGCAAACATTAACTTTTGCTATAATGACACTGGACCCACATTTCATAGACACAAATGGACCTATTTGTCATCCACTCGGAGTGTCAAAACAGCGGAGCCCCCATGTTTGCAGTCCCAATATTGCAA
>chromosome010000363-9
TTTTATCATCATTAAGAAAGTAACTTAAGATACCTAAATTTGTACTAAAATTTTTGTTACCTCGAGATATACTTAGTACATGAAGATACCAAATTTTATACTTAAAAAATATGGTACCTCACGTATCTTCTCAATGATGGTAAAA
>chromosome010000365-3
TAAAAAAATAAATATAAAATTGGATGTGACATATCTTAATAAAGTAAATCTGAACAACGATCTTTCCAGATTTACTGTACTACAATATATCTCATCTAATTCTAAGTTTATTTTTTTA
>chromosome010000371-1
TTGATAATTTAACACATTTTTTTCCAGTTATTTTCATTGAAACCTGTGAGGATGATATGTGGGACCATCTGAGTGAATGAAAGTGGGCCAAGATATCAAATAATCGAAAGCCATTTTAAGAAGTGTTAAATTATCAA
>chromosome010000390-4
GTAGAGGTGGCCAAACGGGCGGCCCGGCCCGGCACGGCACGGGCACGGGTCCGGCACGGCCCGTTTCGGCACGGCCCGTTAGGCACGGCTCATGAAACGGGCCGTGCCGTCCTGACCCACGTGCCGAGCCGCCGGCCCAAGCACGGCCCGTGGATGGCCGGGCCGTGCCCGTGCCGGCACGGCATGCGTGTGGCCCGCCGTGTCAGTACGGGCCCGTGAATGAAAAATGGGCCGTGGACGGGGCACGGTTGGCCCAGGAACCGAAATGGCGCGGAGGGATGCGATGCGGACTTGCGGAGGTGGCTGGCGGGCTGGGCCATCAGCTAGGAGGGGTGCTCAACGGACTTGCGGAGGCGGCTAGCGGGCTGGGCCGTCAGTTGGGAGGGATGAGATACGGAC…
>chromosome010000391-7
CTATTCGTTTTAGAGTAATTTCAAAAGATTTGGATTCCTAAGGATTAATTCCTACGAATATCATTCGATTCATAGCAATGTATATATAGAAAAAACCAAAGGAATTTTTTTCTTTCCTACAAGTTATAGAGAGAAAACAAAGGAAATTTTCCATCCAAACAAACCTCATGGAAAATTTCCTATGGATTGAAGTGTGCATGCACTCCTATTCAATTCCTCCGCTTTTTCTATTCCTATGTATTGAAATTCCCCCAATACGAATAG
>chromosome010000406-6
TCAGGGGCGGATCTAGAAAAAAATAGTAGTGGGAGCTGAATAAACTACATCAGCATAAGTCGAACCTCCAGTCCCCACATCCTATGGATCTATGGGAAAAAAATTTAGTGGGGGCTTAGGGGGGTCTCCACTGTCCCGGGAGCGGTAGTGGAGTCTCAAGACCCCTCCGCCCCCGTTGTAAATCCGCCCCTGA
>chromosome010000410-3
GTACTCCCTCCATCACAAAATAAACTAATCTCGTGAATACGACACATCCTATTATAATAAATATAGACAAACTTATGTTTAGATTTGTTATAATAGGATGTGTCACATCTAATGTGATGTTTGTTTTTTATTAGATGGAGGGAGTAC
>chromosome010000410-9
CGTACTCCCTCCGTAAAAAAAAAAAAATAAAAAAAAAATCTGTGCCCAACGTTTAAGCATCCGTCTTATTTTAAAAAAATTATGAAAAAAATTAAAATGATAAGTCACGCATAAAATATTAATCATGTTTTATTATCTAATAATAATAAAACTATGAATTATAAAAAAATTTTATATAAGACAAACAATCAAAATTGGACACGAAAACCCATGATTTGCTTTTTCTACAGAGAGAGTACG
>chromosome010000413-1
ATACTTCCTCCGGTTTTATTTTAATTAACGCTTTAGACAATGACACGCTTTACAAGATATACCTTTAACCTTATTTTTTTATTATAATATATACAATAAATAAATGCATGTATATTTTTATTATAGTGTTTTAAAAGACAAATTTATAGTTTTTTAAACTAAATATTTTTAAAGTTATTGATAATTAAAGTTATAAAAGTTTAACCTTAACATTGTCCAAAATATTAATTAATATAGAAACCGAGGGAGTAT
>chromosome010000417-2
TAAAAAATCAACATACTACTACTGAATGTGATATATTTTAGTGCTACGAATCTTAATATAGATTCGTTGTATTAGAATGTATCACATTCAGTTTTAGATTTGTCTTTTA
>chromosome010000419-1
TTTTAATGTATGATATTGTTAACTTTAAAGATACGTTTTGATTGTTTGCTTTATTTAAAGATGTTGTACAAATATATAAAAATATAACTCATGCTTAAAGTACATACAATAAAAAAAATAAATCACAACAAAATAAATAATAATTACGTAATCTTTTAATAAGACAAATTATCAAACATAAGTTCGATAGTCAATAACATCATACATTAAAA
>chromosome010000429-10
GTTCCCAACACAAGCTGGCCGCACGGAAAACGGCACGGTCCATTAGCACATGATTAATTAGATATTTGCTATTTTTTTTAAAAAAAGAATTAATATGATTTTTTAAGCAACTTTCGTATAGAAACTTTTTAAAAAACACACCGTTTAACAGTTTGAAAAGCGTGCGCGCGAAAAACAAGAAAAAAGTGTTGGGAAC
>chromosome010000430-14
TAGGGCTGTCAAAAAAGCTCGAGGCTCGCGAGCAGCTTGAGCTTGGCTCGTCCTAGGCTCGATTCGAGCTCGGCTCGAGCTTCAAACGAGCCGAACCCGAGCCTGAGCAAAAGCTCGCGAGCTTTACCGAGCCGAGCTCGAGCTTTTGCCGAGCCTGGCCGAGCTTGACTATTTATAGTTCATATTGCATGTTCACCTTATTAATATAATAAACTAATAGGTAAATATATATATTAGTATCTATTTACACAATAAATTAGCATGTGTTAGCATAATATATTTATTTTAATTATTTTCTACTCTTTTATTAGTGTGATTAACTAAAAAATAATTATACTTATCAAAAGATTATCATTAAAATATATATTATACTACTTATGACCGAGCTCGGTAGCCGAG…
>chromosome010000436-1
AGTAAATTTCACAAAACTACACATATTTTAGCTAAATTATCAAAAAATACAAATTTAATTTCGTGTATCATAAAATTACGTATTTAGTATTAAATTTATCATGGAATTATATATATTTAAATTAGTGTATTATAAAACTACATACTCTATCTTTAATATAAAACTATCACAAAACTACATGTGTAGCATCAATTTAGTCATAAAACTATAACTTTTGTAGCTTTAATATAATAGTAGTGCTATGAATTTAAACGCTATAATATGTGGTTTTGTGATAACTTCAATACTAAATGTATAGTTTGTGATAGTTGGCTTTAAATTTGTGGTTTTGTGATATACCACTTGAAATCTATAATTTTACGATTATTTGGTTAAAGTATCAGTAGTTTTGTGAAATTT…
>chromosome010000437-6
AGGGGTTGTTTGGTTGGCATACTCACATTAATAAAACTTGCTATACTTTATTTAGCTAACATGCCTAACATGTGGCCAACAAAATTGAAGCCACACTTCAACCATAGGGGAGTAAACTTGCCACACTTTTATATGCCAATGACATGTAGGACCCACATCATGGTGAAGGAATCTTGCCAAACGTGTGGCACCAACCAAACGAATGACTAACTAAGTCAAACCTGGCTAACTTGAGTTATGGCATGATGAGGCAAATTGTGGTAGTGAACCAAACAACCCCT
>chromosome010000437-24
ACGGCCTGTTTGGTTCGAGTGAGTTTTTAGGAGGGATTAGGAGTTTAGAGGGATGAGGCTATTAAGAGTTTTGTTTGATTGGGAGACATGAGAATTTTGGTAGGATGGGGATGGGGAATTGAGGAAGGAACTCCCTCCTTTTCAATACCTGGGTAGGTGCAAGTAATTGGGAGGGAATTCCTTCTTTATTTTTTCTAAGCAAATCTCAGCCATCCCTTTTTATTAATGACATAATCTCCAACAAAACTCACTATCAATTTCCATCACCTCTACCAAACAAGATATTGGGATTAAAAATCAAATTCCCATCTTAATCTCATCATCAATTCCCTCGTGTAAACTCCCAATTCTCTTCCCTCGAGTTACCAAACAAGCCGT
>chromosome010000445-11
CTATACCTGGCCAAATGGGCCGTGCCAAGCCGGGCCGGCCCGAGCACAGCAGTACTGTAGCCGGCCAAGGCCCGGCACGGCACGCCAGCCTGTGGGCCGTGCCAGCATGGCCCGTTATCCCGTGCCGTGTTTGGGCCGACGCCTCAGCCCGTAGGCCAGCACGGCACGACACGTTTACTTTAGCGTGCCGGCATGGCACGGCCCAGGCATGGCACGGCCCACCGGTTCATTTATTTTTCCTACGATTTTCTAATTTTTCCCATATATTTCTCATATTTTTTATTTTTTTCCACATTTTATCCTATTTGTACCATATATTTTATGATATATTTCCTAAATTTTCCTCACATTTATCCTATATTTATAATGTTTTCCTTTATATTATGTTTTTTCTGCCTT…
>chromosome010000448-2
TTTATAGATATAAACTTTATGCATAGAAAATTTCTGCATATAAATTTTGTACCTATAAA
>chromosome0200005-5
AGGGTGCGCTCTTTTCAGCTTATAGGATTAGATTCTCCTCATTTTCCATTAGCACGTTTTTCAAACTGCTAAACGATATATTTCGTGCGAAAACTTTCTATAGAGAAGTTGTTTAAAAAAATCCAACAAATTTATTCATAAAAAAATATATTAATACTTAATTAATTATATGCTAATCTTATTTCTCGTTTTACGTGCGGCTAATCAGCCCACCGCACCTGCTGAAACAAGCGCACCCT
>chromosome0200009-1
AAATATACTCCCTCCGTCCAAAAAAAAAACCCAATTCTGGGTTTGAATCTGGACTCACTATGTCCAGATTCAAACCCAGGATTAGGTTTTTTTTGAGACGGAGGAAGTATATTT
>chromosome0200009-10
GGCTGTGTTTAGTTTGCCCAAATTCTCAACTTTCCATCACATCATATCCCATCGAAAATTTTTCTACACACATAAACTACCAACTTTCTCTCAACTTCCCAACTTTTCCACCATCTAAACACAGCC
>chromosome02000019-1
ATATACTGCCTTCTTTTTTTAAATAAATGTCACTGTTAACTTTTAGTCACACATTTGATCATTCGTCTTATTCAAAAAATTTATGTAATTACATAATTTATGTTGTTGTGACTTGTTTTATCACTCAAAGTACTTTAAGTATGATTTATATTTTATACATTTACATAAAATTTTTAAAAATATAAATGGTAAAAAATGTGATTAAAAGTGAACGGCGTTATCTATTAAAAACAAATGGAGTATAT
>chromosome02000020-2
TCCTAAAATATAAAAAGATTTAGGTACATGTGATACATTATAGTATCATGAATTTATGATATATCACATCCACTTAAAACTCTTTATATTTTAGGA
>chromosome02000025-1
TAAATAAATAAATACTCCCTCCATCCCTAAATGTTTGACGTCGTTGACTTTTTTAAACATGTTTGACCGTTCATCTTATTCAAAAAATTTAAGTAATTATTAATTATTTTCATATCATTTGATTCATTGTTAAATAAACTTTTATGTATATATAGTTTTATATATTTCACAAAAGTTTTTAAATAAAATAAAGGATCAAACATGTTTAAAAAAGTCAACGGCGTACATTTAGAAAAGAAGGGAATACTTAATTAATTA
>chromosome02000031-18
GGTTGTGTTTAGTTTCATTCAAACTTCTAAAAATTCCGTCACATCAAATGTTTAGACATATGTATGGAGCATTAAACCTGGACGAAAAAAAAAACCAATTGCACAGTTTACATGTAAATTGCAAGACGAATCTTTTGAGCCTAATTACGCCATGATTTGACAACGTGGTGCTATAGTAAACATTTGCTAATGACGGATTAATTAGGCTTAATAGATTAGTCTCGCAATTTACAGGCGGAATCTATAATTTGTTTTGTTATTAGTCTACGTTTAATACTTCAAATGTGTGTCTGTATACTTCAAAAAAAAATTAGCTGTGGAACTAAACACGACC
>chromosome02000048-1
TACTTTCTCCGTTTCAGATTATAAGACTTTCTAACATTGATAACATTCACTTTCTGTGAATGTTATCAATGTTAGAAAGTCTTATAATATGAAACGGAGGAAGTA
>chromosome02000049-22
GCCGTGTTTAGTTGTTTGGTCAAAATTTCTTTTGCGTCCGTATGCATGTTTGAAATATTAAATATAGACTAATAGTAAAACAAATTATAGATTCCGTCTATAAACTGCGAGACGAATTTATTAAGTCTAATTAATCCGTTATTAGCAAATGTTTATTATAGCATCACATTGTCAAATCATAGTGTAATTAGGTTTAAAAGATTCGTCTCGCGATTTACATGCAAACTGTGCAATTGGTTTTTTTTTTCCATATTTAATACTCCATGCATATGTTCAAACATTTGATGTGACGGAAAATGTGAAAGTTAAAAAAAAATTAATCTAAACACGGC
>chromosome02000056-19
ACAGGGTTTACCTTATCATTTGGGTCGGGGTTATCACCACCACGCGGTAGCGCGATAACCGTGATAATCGCGCGATAATCGTCTAAAATCACACAAAAATCACATCTAAAAATTTGAATTCAAAACTCGACGGTTTCGTGGTTTCGCCGCGATAATCGCACAGTTTACCGCGATAACCGCGATATTCGCACGGTTATCGCGGGCTGTGTAGCTGAAATCATGTAAATGTAAAATAAATAGGGTAAAACAATAAAAAATACGGTTGAATATGTGTAGAAAACTAGAAATTCAGAATAATTGGAAGAATATGTAGGATACTTAAGGCCCAATATCCTCTTCCTTTTTCAATTTGTAAATCATTTTTGGTTTTGCCCTCAAATTTGAATTTAGCTTACTCTA…
>chromosome02000058-3
AGATACTCCCTCCGTCCCAAAATACAAGAAGTTTTAGAGTTGGACACAGTTACTAAGAAAGTAGGTAGAAATGAGCGGTATAAGTTTGTGATTGGATGAGTAGTGGAGGTAAGTGGGAAAAGTGAATGGTGGAGGGTTGTGATTGGTTGGGAATAGAATGTTGGCGGAGAAGTCCAAAGTGGAATTCACTCTATTTTGGGACAAATCCTAAACGTTAAAAGTTATTATATTTTGGGAAGAGGGGAATATCT
>chromosome02000058-13
TACTTCCTCCGTTTTTTAATAGATGACAGTTGGTTTTCAGAGATACCTTATTTGGCTATTCGTTTTATTTAAAGTTTTTATACAAACGCATAAGATAATCATGCTTAAAATACTTTCAGTAATAAAACAACTCACAAGAAAAATAAAATATAATTACGTAATTTTTTTTAATAATACGGATGGTCAAACATGTTTCTAAAAGTTAACGGCCTTATCTATTAAGAAGTGGAGGTAGTA
>chromosome02000069-1
TGCTACTTCCTCTGTTTCACATTATAAGACATTTTGGGTTTTGAATAGATCCATGCATGTGCTTCATATATGTGCCTAAATTCGTACGGATGTTAGTGAATCTAGACGAGGGATGGAGAGGCCAAAACAACTTATAATGTGGACAGAGGGAGTAGCA
>chromosome02000069-2
AATACTCTCGACGGTTTTATAATTCTTGTCGTTTTAATAAAATTTAGGCAACTTTTATAATTTTGACTAGTAATAACTCTAAAAAAAATACTTAATTTAAAGACACTGGAACAACAAATATATAGATTTATCTTACAAAGTATTGTACCATAAGTAAAAAAATGTTATTTATTATATATATTATAATAATAAATAGTCAAAAGATATATTTCAGAGACTGTGTTGTTATCCAAAACGTCAAGAATTATGAAACTGATAGGAGTATT
>chromosome02000074-1
AGGCAAAATTGGTTATATAGCATTGATAGTTCACGTTTTTTGTTTTATAGCACCCAAAGTTCACCATGTTCACCATGTTCCTATTTTTAACGCTTATGTCAATTTTCGATCGTTTTCTGTCTGTCTTGATCTAGCCACACACACGATATGACGTTTCTACCCCTCACAAGTACAAGTAGAATGCATGTCAATGAGGGGTAGAAACATCATATTGTGTGCGTGGCTGGGTCAATAGCGATCAAGACGGATGAAAATATTGACGGATGTGTTAAAAATGGGAACGGGGTGAACTTTGGGTGCTATTAAAGTGAACCGGTATCTTTCGATGCTATAAAACCAAAAACGTGAACTTTCAATTCTATATAACCAATTTTGCCT
>chromosome02000091-1
AATTTGGAAAATACCACTGCAAAGATACGTGAGTTGCAAAATACCATCGTACGTGAGAATGACATGTGGGGCCTGGACCCACATGTCAATGACACATACGATGGTATTTTTCAACTCCGTGATTTTTGTAATGGTACTAGCCAAATT
>chromosome020000146-7
TCAACAAATGGTTTTACTCATTCATCGTGTGACATATCCAACAATACAAAATCATTTGTTGA
>chromosome020000169-1
TTATTCCCTCCGCCCCAAAATAAATCAATGTTTGTACACGAATCTGGACATATGCTATGTCCATATTGGTGTACAAAGTTTGACTTATTTTGGGACGGATGGAGTAA
>chromosome020000178-5
GGCCCTGTTTGGAGAACTAGCCAAGAGTTATTTTGAGAGCTATTTTTTAGCACAAGAAAATAACTCTCCAATAAAATAGCTCTAAGTTGTTTGGATCGAAGGGCTATTTTGAGAGCTATCTGGCTTTTAATGTACCTTCTCATGGAGAGAGATAGAGAGAAAAGCCACTTTTTCAGTGGGCCCCACCTAAAATAGCCCCAATTAGCACCCCTTGGGTGGGATAGTTTTTTGGGTGGGCTATTTCCAAATAGCTCACCCTTTTAGATCTTTTTGAGTTATTTAGGCTATTTGAGGGAGGGCTAAAAAATATCCCTTAGATCCAAACAGGGCC
>chromosome020000201-3
TACTCCCTCTATTACATGTTATAAGACGTTTTGACTTTTAAGTTTGACCAAGTTTATAGAAAAAATAGTAATATTAACGACCTAGGATGAATTTATTATAAAAATGTATTTAATTATTAATTTAATAAAAGTAATTTGGTAATGTAAATATTATTATATTTGTTTATAAACTTAATCAATTAAACTTGAATCAGTTTGACTTTGATCAAAGTCAAAACATCTTATAACCTGAGAAGGAGGGAGTA
>chromosome020000206-8
AGTAGGGCTGTCAACGAGCTGAGCTCGAGCGAGTTTGGCTATGTAGGCTTGAGCTTGACATGAACTCGAGCTGAGCCTGGATATTGATCGAGCTTGGGAGTGAGCTCGAGTTCGAGCTCGAGCGAGCTTCGAGCCTACTCGAGCTTGGCAGCTTGACTTGGTGAAACTCCAAAGAACTTACTTTTGTATAAGAGATATTAATGCAAATTATCGGTAGTCAAAATTAATGGGTGCTACTTGTTTTGAATGAAGCCTCTGCAGCTTTTCTCATGAATTCATGGCTTTGAAACGTTACAATTAACAAAAGCTAGCTACTACATCTAATATGAATAGTAGTACTATTACTAGCAGCCAGATAATTGCTTTATTGAGAAGCATTGATGAGGTCTTGAGACTTGA…
>chromosome020000209-3
TTTCAAATTATTTATTGTTCTATATTTATCTTACGTTAAACATTTTAATCTTTAACCATCAATTTCTAAACTCATACAGTTTAATATTATAAAATTTATATTTTAGATTCACTATGAGAAATAATTTTATAATATACAGTTCATATGGTATTAAACTACACAGATTTATAAGAATTAATAGTTAAAGATGGACATGTTCGACTCAGTATAACATAGAACGATAAGTAATTTAAAA
>chromosome020000218-1
GAATTTTTTTTCATTTTTAATTTTTTTTTCTTTTAATATTTACAGAAATAATCCATCGGCACAAAAAAAATTACAAAAATAGACCATGCCGCCCTCCACTAGGGCGGCAAGCTGACGTGGCAAACGGGGGAGGGACGGGCGGTGACGGCAGACGGGAGAGGGAGCACGGAAACCCTAGGGCGGCAAGGGGCCCCCATGCAAAAAAGCCAGCCCGGGCCTAGTACTTTTTTGCTGGTACTTTTTGCATCTGGGCCCCTTGCCACCTGGGCCCAGATGCAAAAAGTACCAGCCAAATGCTCTTTAGGGCTGCGAAAATTGCATTTAGCCCAGAGGGCAGCAAAGGGCTAAATGCAATTTTCACAGACGGCGGCGGACGGCGCCGTCGAGCCGCCGTCTACC…
>chromosome020000219-1
TACTCTCTCCGTCTCATTTTAAATATAGATGTAAATTTTCATATCCAACGTTTAATCGTCCATCTTATTTAAAATTCTTTTATAATTGTTATTATATAATAAAACATAAATAGTACTTTATGCATGACTTAATTTTTTAATTTTTTTTATAAATTTTCAAATAAGGTGGACAATCAAACGTTGGATATGAAAACTCACATCTACATTTACATAGAACGAAGGGAGTA
>chromosome020000221-6
TACTACGTCCGTCCTAAAATAAATAAGTGTAGCCGTGAATATCCGTGTCCAACGTTTGACTGTTCATCTTATTTAAAAAAATTATGAATTTTTTTTTAAAAAATTAGTCACACATAAAGTATTATTCATGTTTTATTATCATCTAATAACAACAAAAATACTAATCATAAAAAAATTTCAAATAAGACGAAACAATCAAATGTTGGATATGAACAGTATAAAACTACACTTATTTTGGGACGGATGGAGTA
>chromosome020000230-1
TTAGTTCGCAAGCGAAAAATTTTGACGTGTCACATCAGATATATAGACATATATTTGAAATATTAAGCGTGCACTAATAACAAAACAAATTACAGATTTTTCTTGGAAACTATGAGACGAATTTATTAAGCCTAATTAATCCATAATTAGCAAATGTTTACCGTAGCACTACTTTGTCAAATCATGGCACAATTAGACTTAAAAGATTCGTCTCGCATTTACATGCAATCTGTGTATATAATTAGTTTTTTATTTGTCTATATTTAATATTCTATATATGTATCTAAATATTCGATGTGATAGGGTGAAAATTTTTTGTTTGGGAACTAA
>chromosome020000269-7
ATACTCCCTTAGTCCCGTATAAGTTTATTTTTTAGCTCCTTTCATTTGTCCCAAAATAACTTCTTTTTTAGAGTAATCATTGCATCGAAGTTTTTAAAAGTAAGGAATAATTGTATTGGGAGTAGATAAAATGAAAAATAGTTGTATTGAAATTTGATAGAGTAGGGGTAATTCTAGTTTTTTTTATTGGTATATGTGATATGCGTGAAAAATGAACTTATTTTGGGACGGAGGGAGTAT
>chromosome020000273-5
TTAGGGGCTGTTTGGTTCTTAACTAACATTGCCATAACTCATTTTAGAAAATGTTAGACAAGTGTGGCTTGCCACACTTTTTGTGGCCTATAAATTGTAAGCCACACTTGTGGCAAAGTTAGGCAAATGATTGAGTCTATGACATGTGGGGTAGGACGGCAAGAAAGTGTGGCTTGCCATAACTATGGCAATGAACCAAACACAAGGCTAAGGATGTGTGGCAGTCTAAAGTGTGGTGTGGCAAGTTAAAGCATTGAACCAAACAGCCTCTAA
>chromosome020000285-4
TAAGATAAAGAGAGAAGCAAATATGGTAGCACATGTTTTAGCCCAAATGGTAATGATCTTGTGCATGCGGAGTGAAGGCTGTGTACTCCCACAAGAATCCTAGACTTAATGAACCAAGAATGTAATCCCTTATTCACACATTAATAAAGTTCTCTCTTTACCTTA
>chromosome020000295-2
TACTCCATCGTCCCAAAAAAGACAAATTATAAGAATGTACTTAGACACATGTTTGTCCAGGTTTATCTCTAAAAATTAGTTTTTTATGGGACGGATGGTGTA
>chromosome020000311-5
TTAACTATTTATCACTTTTAAAATGTGGTAATTAATGATTTGTCACTCGCTGTCTATTATATATGGGCCATTGGGCCCTGATATGTTTATGACATGTAGGTTCAGTGGCAAATCTTTTATCACTACTCGTAAGAGTTACAAATAGTTAA
>chromosome020000322-12
CTTAGGGTGTGTTCGGATGCCCCTTTTATAACTCATCTTCCTTGTTTTTCACGCGCACAAACTGCTAAATGGTGCGTTTTTTGTAAAAAGTTTCTATACGAAAGTTGCTTAAAAAAAATCAAATTAATCCTTTTTTAAAAAAAAATAGCTAATGCTTAATTAATCACGTGTTAATGGACCGCTCTGTTTTCCATGTATACTGTTCAGGCTGGGAACTGGGAGTAGCGAACACACCGTAAG
>chromosome020000339-3
GGGAACATATCCTGTACACAAGCCTTCTCGTGTAAACACTGTGCCCACCAACTAACAAATTTTATAAAAAAATCTAGAAAAAAATGTACAAGTACTTCCAATAGTATTACACTTATATGCAAAGTCTTAACCTCAAATCAATATATTTTAGCCGTGACAGAAAAGATAAAAACTCTTGACAGTTTTGAGAGTATAAATCTGTTAGAAATTTGTCTCTTTTTTTTTGCTCACTATATATAATGAATTTGAAAATGAGACTTTACAGATAGATGTAATACTACTAAAAGTACATATACATTTTTTTTTTTGAATTTTTGGTGACATGTTTTAGTATATATGAGAAGACTTGTGTGCATAGGATATGTTCCC
>chromosome020000346-3
ATACTCCCTCAATTCCAAAATATAAGCATTTCTAGGTTTTTTTAGCAAATACCAAGGTTAAGGGAAAAGATTCCCTTTCAGTCACCTCAGTGGTCAAATTTTGATTTTTGAATCGCTTAGATTCGTCTCCTAAGCACCTGATTGGCTAAAAATGTATGGATTTCCATGGAATCAGTGTCCCATAAAATGCTTATATTGAGGCACACATTTTGAACCCTAGAAATACTTATATTTTGGAACGGAGGGAGTAT
>chromosome020000347-4
ATTAAGGGCCAGTTTGTTTTGAGGCCTAAATTAGGCTTGCCAATTTTTTTGGCAACCTTAACAATAATTGTGTATGTTTGGATTGAAGCCAAATTTTGACATGCCTATATAACATAGGCCATTTTAATAGCCAAATTAGTTTAATTTGGCTTCAATCCAAACACATGTTGGCCTTACCAAAAATTGGCATGCCAAAACTTGTCAAAATTGCCAAATTTTGGTAAGGCCAACATTGGTCACAAACCAAACTGGCCCTAAT
>chromosome03000030-12
CAGTGGCGAAGCTATATAGTGTTTGGGGGGTGCACATGAACCCCCGAAATTCCTAATTTCTCACTTAAAAAGACTAGAATATACAATGTTGTACTGAAATTTTCTAGATTCTCAATGGTAGTGCACCCCCCTTGTTTTGATGCTAGCTTCGCCCCTG
>chromosome03000036-7
GCCAGTGGCGGAGCTAGCGGCATCGTTGAGCCCGGGCGAGTAATAGCGTTTTTCGGTGATCGACTAATTTTGATAGGTGTTGACAGCTATTCGTAGTGAAGACGACATCGACGGAGCACGGGCGGCCGCCCGACCTGTCCGGGAGGTGGATCCGCCACTGGC
>chromosome03000043-8
TAAGGGCCTGTTTGGAAGCCCTCCTCGATTTACCACAATTTTGTACCGAAGGTGTGGCAAGATGCAAATTATGTGTCTCAAAATTTGATGGCCACACTTGTGGTAAACTTTGGCTAAGAAAAGAGTCTATGACTAGTGGGACCAAAAGAGTAGAAAATGTGGCATGTCAAAATTGTGGAAATAAATTAAACACTAATCACATTTGGTCAAACTGATCTACCTCAAGTGTGGCAAAATGTGGCACCAACCAAACAGGCCCTTA
>chromosome03000050-1
AGGGTGAATAGCTAATACGGTCATTGAAGTTTCGCTTTTGGCTCAGTAATTTAGTCCTCGATGTTTCATATCGTCTAAACAAATCCTCCAAATTAATTATTTAGGCTAATATAGTCCTTGGACTCACAAAAAATACCACGTGAGTATGCCAAGTCATCCTCGCATGCAGCGTATGAATGAAATGACAATTCTACCCTTATATACCATATAGAAATGAAAGAGAAGACACAAACAGAAAAAATAACAGGCCAGCCTAGGCCTAACATTGTTGCGGATGGGTGGCCGACAAAGGAATTTACACGATCAGTGCTTGGCTGCAGCAATCGTAAGTGACAATTCTAAAACGATCATACACGTGTGAAACATTTATCTTCTTTTTTCTTTCTTTACTATATGGTA…
>chromosome03000086-5
CAATATAGGTCGTGTTTAGTTCCAAAATAATTCTTCAAACTTTCAACTTTTCCATCAGATCACAATTTTCCTACACACATAAACTTCCAAATTTTTCGTCACATTGTTCCAATTTCAACTAAAATTTCAATTTTGGTGTGAACTAAACACAACCATAGTATTG
>chromosome030000111-4
TATAGGTGTCGGTTTTATAACCGGCACCAATAAGATTGAGATAAAGGTGCCGACCAATAGGTTCCGGCTTAGAAACCGGCACCTATA
>chromosome030000116-1
AACTACTCCTCCATTTCAAATTACTTGCATTTTAGCTTTGTACTAAATCAAACATTTCTATCTTTGACCATCGATGTCTAGGAATTCTTATAGTATAACACCATTTGAATTATATATTATGAAAGTATTTCTCAAGGTGAATCGAAAGACATGTCTTATGATGTTAAACTATATGAATTTCTAAAAGTTGATGGTCAAAGAGACAAAGACACAAATGTTTGACTTGGGACAAAACTAAAATGACAAGTAATTTGAAACGGAGGGAGTAGTT
>chromosome030000133-3
TAGGGGTGGTAATGGGTCAAGGCCCGTGGGTTCTTTCACAACCCATCTCAACCCTTAAATATTTTTAGCACAAAAAACTACTAAATTTCAGCCGTACCCTTTTTGGACCCAACCCTCACATTTTCTAGGCTAAAATGTTGGGCCCATTACCACCCCTA
>chromosome030000172-4
GATATTTAACTATTTTCTACTTTCAAGGTGTGGCATTTAAAAAATTGTTACTCAGTTTATGACATGTGGGTATTCGTACGGCTATGATTTATGGGTTCAGTAACAAATCGTTAAATGTCACATCAATGAGTGGAAAATAGTTAAATATC
>chromosome030000190-1
TGAGAAAATTCCTTCTGTATCCCTGAAATTTTAGCCGATCCCTTCTATGCCCCTAAATTTTCTTCACTCACTTGTATATCTCTAAAATTTGATTTGGATCCTTTCCATACCCTTGCCGTTAATTGACTGTTTAATATGTGTAGAAAAGTCAGTTTTACCCTTCACTATATAAGGAATATGTAGAAATTTATGGACTATATTGTTTGAAGTATAGAAAATTGTTTTGTGACCATAATATTCATAAGCTTATTGTACATAGAAATTTTAATATATATTAAAAAAGTATGTGTAGCATTTCTTTAAATGATAAACATAGCTTTGGAAAGCATTCCTATATAATATATACAACAAGAAAAAAATATGGTGAACTACCTAAAATACTACATATACTCTTTTAAT…
>chromosome030000218-11
GTATGTAACAAATTGCATCATTGTGAACTAACTAAAAGGAGGGCTAGGTTGATAGAATGAAGAACACATATTTATTAATTAATAATAATAGTTGTTTAGGATTTATAAAAAAAGGTGATCCTCTAAACACTCAAACAAACAAGACAGAGCATCTTACTTTTAATTTACACCTAATTTGTTAGATAC
>chromosome030000231-1
AGTTACAGTGAACTAATATTGGAATTACAGTGTTTCTTAACTGTAATTTTAATTTTATTTCACTGTAACT
>chromosome030000262-10
AATAGTGGCGGATCCAGAAAGAAATAGCAATAGGGTCTGAGCAAACTAAATAGAGTTACAGTCTCCCCTCCCATCTAAATATGGTAACAAAAAATTTAGTGAGGTTTTCGTAGAGTCTCTCATAGTCTTCACGCCAGTAGTGGGGGCTCGAGACCCCGCCCCCCATGCTGGATCCGCCCCTGATT
>chromosome030000279-18
AAATATAGGTCCCATCGTTTGGCTTATTTCCTTATAAGCTAAAACGGCTTATTAGGAAATAAAAATGAATTTGTAGGTGAAACTTTTATAAATGTGTTCTTGGTGGCTTAAAAGCCAATATTGTAAAAGAAGCTACGTTGAAAATGTCTCAAAATCAATCTCAAAATTAAGTTTAAAAATTCAAAATTTGGCTTTTTCTTTGGCTGATTATGCCATCCGATGGGAACCATATTT
>chromosome030000316-4
GCTTATTCGGTTTGTAGGATTTTCAAACCGTAGGAATACAGAAAACGTGTAATATAGGAATGCATGTGCAAACCTATGGATTAGAAAACATAGGAAATTTTTATATGGTTGGGTTGCAAACAGTCCAAAAGGATTAAAAACATTGGGTTAGAGTGGATTATTTTTTTCCTTTGTTTTCCCCCTAAAAGTGGAGGGATAGGAATTTTTCCTTTCATGCATTCCTTTAAAACGAATGATAGTATAGTGCTCATTCCAAAGGATTGAATATTCCTGTAATTTCCCTTTACAAATCCTCTAAAACGAATAAGC
>chromosome030000337-2
TACTCCCTTCGTCCCATAAAAATTGCATTTCTAGCTCCAAGGCTTTGTCCCACAAAAATTGTATTTCTAGCCATGTGAGGCCCAACCAATTGATTCATCTATATAAGTTTTCTTCCATCCCACATAATTTGGGCTGCTAATGCTTGTAATTTTATTAAGTATGCTAATTATATGTGTTAATTCTCTCAAATTCTTTTTAATCATTTGTATATATGGAATGTGTGCATGTAGTGGGTTCATTAAATAAGGTTATCATGGTCATTTTCCAATCCTACTATTTTGTCCTAAATTAGCTAGAAATGCAATTTTTATGGGACGGAGGTAGTA
>chromosome030000341-2
AGGCCATCCCCAACCCAGAAACTATCTAGTAGTTTCCATATTTGTCATGTCATATAGACACTATGTGTAGAAACTATGTATTCAATGGATGGTGTCTTCAAATTAAATTATCATCCAATCACCTCTCTTCTCTCTCCTTTTATCCACCTATCCCCTTAATTTTATTCTTGGTTCTTGTGTAGAAATGGTTTCTTGCATGAGAAATGATTTCTTCATCTTTTTACCTCTCTCATCATTAATTCTCTTGCCACATAGGATTTTTGCTTATGTGTCAATGTATTTAATGCTATGAAAACTAGATGACATGGAGGGTTGGGGATGGCCT
>chromosome030000353-3
ATAGTACTCCCTCCGTTTCATATTATAAAAGATTTTGGGTACATATAATACATCTTATAGTATTAAGATGTGTCGCATAATCTAAAAAGCCTTATAATATAGGACGGAGGGAGTAGTAT
>chromosome04000045-10
ATTAGGGAGTGTTCGTTAGGTGGAGATAGGAGAGATTGTCTCTCGTTTTCCGCGCGCACGCTTTTCAAACTACTAAACGGTGCGTTTTTTGCAAAAAATTTCAATAGGAAAGTTGCTTTAAAAAATCATATTAATCCATTTTTGAAATTTAAAATAGTTAATACTCAATTAATCATGAGCTAATGGCTTACCTCGTTTTGCGTATCTTCCCAATCTCCTCAATCCCCTTCTCTTCGAACACTCCCTTAAT
>chromosome04000046-2
GCGGCTGCAGCAATTCAAAATTGCTGCAGCTTACAGCGACTTTGAACTGCCGCAGCCGC
>chromosome04000051-20
CTTAGGCTGTGTTCTTTTCTCCTCTTTCCCAATTCACTTCCCTCGTTTGTCGCACGCATGCTTTTCAAATTGCTAAACGGTGTGCTTTTTCCTAAACTTTTCTATATAAAAGTTTCTTTAAAAAACATATTAATCATTTTCAAGTTTTTTGGTTAATATTTATTTAATCTCACTATAATCGTGTGCTTTGTTTTCCATGCCGGATCCCGAACGCAGCCTAAG
>chromosome04000059-2
GATCCTCTGCAGTCAAATGTATGATGCCTTTGTCACTGACATGTGTGGGTCCAGGGATCATCAAGCCCACATGTTAGTGACAAAGTCACGTGACTTCGACTGCAGAGGATC
>chromosome04000074-1
GTCATAAGTATTTGACAGTTAGGACAAGATTTGGTCAAATTTTAAAATTTTGACCATCAACAATTTCACAGATGCTTAGCTTAAAAATAAGAAGAATGGTATGCATAGGTTTGCCCTGAACAATACTGTCGTAAACTCATTTGATCTATAAACTTATTCTCATATAAAATGGAAGGTCAAGGTATACAAAATGACCGAATCTTGTCTTAAATGTCAAACATTTATGAC
>chromosome04000079-15
TACTACCTCCGTCCCACGAAAAATCCAATCATAGCATCCCAAGATAGAATTAGTGGAGGATAGAAATGACTAAAATGCCCTTAATCATTGAAAAAAGTAGTAAGAGTATTAATAGGTAGGTAAAAGGTATTAAAGGGAGTTTTATCTGTAAAGAGTAGGTAGGATGGTAGGATGGTATAGGATGGTAGAAGTTGGTTTTTTTATGGGACAAAATTCAAACTCTAGAAGTTGAGTTTTTCTTTTGACGGAGGGAGTA
>chromosome04000083-1
ATAATAAATAATGAGAGAATAGCTACTATAGTCCCTAAAGTTTCTCTGTAGGATCAATTTAGTCCCTAACCTTTTAAATGGTCCAAAGAAATCCTTAACCTTTATCATAAGGCCTAGAATAGTCCTTGGGTCCACAAAAATCGTTATATGGATATGCCATGTCATCATTCATGCAAAATCTATAATGAATTGTCCAATTTACCTTTACGTATATCATAGAAAAATAAATATAAGGGTGAATTAGACATAACCATAGGAAAAAATACTTCTTTTTTTTCACCATTTTGAGGTATATTTTTGCTCTTGCATATACTATATATTTTTTTAACTTTTTCCTTTTGTTTTTTTATTTTCCTACGCGTAAGGGTAAATTGGACAAACCATATAGATTTTGCATAG…
>chromosome040000107-6
ATTATCTAATTCTAACTAATTTATGTTATGTTAATTAGTATATCAGTTAAAAATTAGATAAT
>chromosome040000129-1
AGGTGGCGTTTGGATACAGTACTAAATTTTAAGCCACTGCCATATCGGATGTTTGAACACTAATTGAAAGTATTAAACGTAGCCTAATAATAAAACTAATTGCATAAATAAAAGCTAATTCATGAGATAAATTTTTTAAGCCTAATTAATCCATAATTAGCACATGTTTACTATAGCATCACATAGGCTAATCATTGATTAATTAGGCTCAATAGATTCGTCTCACGAATTAGTCCAGGGTTATGAAATGAGTTTTATCATTAGTCTACGTTTAATACTTCTAATTAGTGTACAAACATCTGATGTGACAGGGACTAAAATTTAGTCCCGGATCCAAACAACACCT
>chromosome040000137-1
ATATATCCTATATACACAAATTTTCCGTACACACCAACTAACAAATGTCATATAAAATTTTAGAAAATATTGGACACATACTTTAAATAGTGTTATACATATCTGTGAAATCTTTATATTCAAATTCATTATATTCTAGTCGTAACAAAAAAAAAAGACAAAATTCCGATAGATTTTACCCTTACAACTGTCAGATTTTTTACTTTTTTGTTACAGCTAAAATATAACGAATTTGAATATAAGACTTTGTAGATATGAGTAATACTATGAAGAGTATATGTTAGATTTTTTTAAAAAAATTTTGTAATATTTACTTGTTGCTGTGCACGGGGTGTTTGTGTGCATAGGATATAT
>chromosome040000162-1
GGATTGGGATTCGGTGACATTCCCCCGTGACATTCTTGGTGACATTGAGTCACTGACATGTGGGTCCAGGCACATGTGGGTCCCACATGTCAGTGACTCAATGTCACCAGGAATTTCACGGGGGAATGTCACCGAATCCCAATCC
>chromosome040000164-8
GCAGTGGCGGAACTAGGAATTTAAACCTATGGGATCAATTACTAGTGTTTTGTATTTAAGTGGGATCATTTCTCTAAATTCTTTTAGATTTATACATGAAAATTAAGATTTATAGGACGTTTTTCAAAAAGCTGTGGGGTCGGCCGACCCCACAGCAATGGCCTAAATCCGCCACTGC
>chromosome040000181-6
TAGGGTGAAAATGGACGGGTATTTCCAGATAGCTTGCCCGATCTGAGACTCGCGGGAAGAATATGGAAGAGAAAATAAGGATTCCCGATACTATCCAAGTTTGAATTCGAATCCTAAAAAAAATGGGTTATGATACAAGAAGACTTGTATCCACTCATATGTCCCATATTATAGAACACATATGAAAATCTATTACAAGTCCACCTACGGACATGCATGATAAAAGGATTGGTTAATCACTATTTTACGAGCTCACGTGCAATATTGTATAATTTTCCCGTAATTTATCTCTTTTGACACTATAATTGGTTCGTTATATTTAATATTTATGAATTAGAGATGCAAATAGATATCCGTACCCGAAGCCGATTCGAAGGAAGTAATATTGGATAGGATACG…
>chromosome040000197-2
ATACTCTCTCCGTACTCATAAAGAAAGTCATTTAGGACAATGTTTAAGTCAAACCTTGAGAATATAAATCATGAATAACTCTCAAGTTGTTGTGTTTGAAAATGTAAAAATTATATGTATAGATTTGTCTTGAAAAATACTTTCATAAAAGTATACATATATTATTTTTCAATAAATATTTTTATAGAAACAAGAAGTTAAAGTTGTGTTTTAAAGATTATGTCGCTGTTCTAAACGAATTTCTTTACGAGTATGGTTAGAGTAT
>chromosome040000203-3
GCCTAGACCATAGTCTAAACGACAGGTTTACGGTCTACACTCGTCTAAATGTTGTTTAATTGTGTGGTCTAGAAAGTCTAGAACCGTCTTTGACTGCCTAGACGGTCAAACGGTCTAATTCACAGTTTAGGCCCTAAACTAAACGATAACCCGTCGTCTAGCATCTAGACACGGTCTAGACCGTCTAGACTATGGTCTAGGC
>chromosome040000204-16
CAGTGGCGGACACACCCATTAGGCAGGGTGGGTCGCCCGGCGCAACTACGGTCCGTGTCGCCCCGCACCCCCAAACCTCATTTCTAGTCCTATTTCTAACACATTAGTCATCAGTTTACTATTGAATAATCAGATAAAAAAATATTTTAAGTAGGAACAAAAACATTTATGAAAAATCGTGTATAAGTATTACCATTTGGGCCGTTTCTGATTTTGGCCATACATAAAATTCGATTTTCTTTCTAATTCTTTAGCGTATAATACAGTCTACAGTAAATAGTTAAATTGGTAAATATATATAAAAAAAATCCATTTTACTCACTTGAACTATTTTGGCGAAGCACTCAAACCCCTAAATAATTTTTCATCTTGTTTTATACCCCCAAACTATTGAAAGTG…
>chromosome040000253-11
AGCTGGCGCCGCCCCAAGCCTCGCCGCCGCTCGCTGTAGGCTCGCCGCCGTTGCCGCCCACTCCCGGAGGCCGCCGCTCCTCGTCGGCCCTCCTCGGTGCTCTTCCACCCCATCCAACGCCAGAAACGAGTCCCCTGAGTCCTAGATATGCTCCCACTCCGCTGAATCGAACTCCCATTGCTCCGGTGGATTTTCCCCTTTTGCTCGCCGCCGGCCGCCGCCGTAGCAATCCGCCACCGTCGATCTTCCTCCGGCGAATCCAAGCCACTGGCTCGCCTCCTATCGTGCCCCTCTTCACTCCGGTGTGCTCTCCCTTGGCCGAAGACCGTCGCGCCGTGCTCCGGTGAGACCTCCGCCGCTCACCGTCCATCTTGGCCGGCCTCCTTCTTCTTCCTCCCA…
>chromosome040000270-4
CAGGGGCGGATCCAGCATAGGTACTGGGGGGACTCGAGTCCCCCCTACCTCGCTGGATCACCATTGTTAGAAGGGAAGATGAAAGGGGAAGGATATGGAAAAAAATGAAGAGGAGGGGGAACTGACGAAAAAAGAAGAAGATGAGTCCCCCTTAAATCTTGTTCTAGATCCGCCCCTG
>chromosome040000321-5
AATTTTACCGTCCTTGAAAAAGTGCGGGAAGATACTATACTTTCTAGGGTAAAATTTAGTACCACCAGATACCTCAAGGTAAAAAAAAAATAGTGTAAATTTTAGATATCTCAAGATACTTTTTCAAAGACCATAAAATT
>chromosome040000339-1
TACTCCCTCCGTCCCACGATAACTTCATTTTTGGATTTTTATGTCCAACGTTTAAATTAACCGTTCATCCCATATGAAAAATTTATGAAATTTATTTTGAAAACATAGTGACGCATAAAGTATTATTCATGTTTTATCATCTAATAACAATAAAAATATTAATCATATAAAACTTTTAAATAAGACAAAGAGTCAAGCGTTGTATCCAAAATCTGAAAAATGGAGTCTTCGTGGGACAGAGAGAGTA
>chromosome05000016-1
AGAGTGAAGTGCACAAGCGATCCCTAAACTTGTGCGGGTGTGTCATCTAGGTCCCTAAACTCTCAAAATGCATTTTCGGGTCCTCAAACTTGTTTTGGGGTGTCATATAGGTCCAAACGAGCTCCAACCCCTTCCATACGCTGATGTGGCATGTTACAATAGTTCATACGTGTTAGTTGGACCCACGTGTCAGTCACATAGAAAAAAATATAAGTAGAAAAATATATTTTCTCCTCTCTACCTTAGGATTTTTATCTTTTTTCTATCTACCTAAGAGGAGAAAATATGGTTTTTAATTTTATTTTTTATATATGCTTGACATGTGGATTCCACTGACATGTAGGCGTCACTGTGGCATTGCCACGTCAGCGAATCGAGTGGGTTAGAACCCGTCATGGC…
>chromosome05000028-3
AGGCCTTGTTCGGTTAATCCCAAGAGGGAGGGATTGGAGGGGATTAATTCCACACCAATACACCACAATAGGTGTGGAATAAATCCCCTCCAAAACCGTCTCAATCCCCTTGTGGGAGGGATTAACCGAACAAGACCT
>chromosome05000028-19
TTTTAAGCTTAGATCAAATAATTTGTTTTAATAATCCAGTGAATAAGCTTAAAA
>chromosome05000036-25
AATAGGGGCAACTGCATCTTTACCCCTACTTCATGTTTCAATTGTGATTTTGCCCCTACTTTTTAGGGTTTATGTTTTTACCCCTTACTTTTTTCAAATGAATATTCACTTTGCCCCTATT
>chromosome05000056-6
GGGCCAGTTTTGGTTTGGTGTCATATCAAAATTTTAGTAGTATCAAAGTTTAGGCAACTTTTAGCACTACTAAATTTAGATGGCCAAAACTTTTCTATCTAAAGAGATGTGTTGTTAAAATTTAGCACCAATCCAAACAATTAGAAACACTATTGAAGATTGCCATTGAATTGATAGGGCATAATTTGGAACCAAACCAAACTAGCCC
>chromosome05000079-13
TATTTTATAAGAAATATAAAATTATGAACCACTTTAATTTAGCTTATAAAATA
>chromosome05000083-2
TACTCCCTCGGTCCCAAAATATAGCTACTTCTAGCGTTCAAAATCTGTTCCCGAAATATAGCTACTCCACCTCCCTCATCTCAACCAATCACAAACATCTCTCATTTAATTTCTCCACCTACTTCCTCATATCGAACCAATCACAACCACCCCTCATTTAATTTCACCTCTCCTTAGTCTCCGTGAAAAACTCCAGGGGTAGCTATATTTTGGGATGGAGGGAGTA
>chromosome05000094-11
TACCAAATTTTAGAAAGGTTCAAACTAAACATATCCAATACTAACAAAATTTGGTA
>chromosome050000106-1
TTATACTAAGGCCGGTTTAGATCCATGGGTGAAAATTTTTGCCGTGTCACATCAGATATATTGACACACATTTGAAGTATTAAAGGTAGTCTAATAACAGAACAAGTTATAGAATCCGCCTGTAAACTGCGAAACAAATTTATTAAGCCTAATTAATCTGTCAATACCAAATATTTACTTAGCACCACATTGTCAAATCATGTAGTAATTAGGCTTAAAAGATTCGTCTCGCAATTTACACGCAATCTGTGTAATTTGTTTTATTTTTTGTCCATATTTAATACTTCATGCATGTGTCTAAACATTCGATGTGACATAGTGAAAAATTTTGCCAGGGGATCTAAACAGGCCTTAATATAA
>chromosome050000223-3
GTAGGGGTGGAAACGGGCGGGTATTTCCTGCCCGCCCGCCCGGCCACATTATTTCAGGACAAATTCGGTTACCCGGGGCTTTTCATGGATCCGAATACGGGTCTTTTTTGCGGATATGAGATCGGGTTCGGGAACGTAGTATCCGACGTATACGGATTATCCGGTAAAAAAATCGGATATTACCCATATTATGTTTTTGTGAGGAAATTTTTGGTACTATGTATTGGTTCTATTACGATGTATTGTTTCCTATTTATTTCCTAAGGTACTAATGGACTAATATAACCGTATTATAGATAAATAGAATTGTTAAATGGTTATTGCCCATGTGATATATAAGATTGTTTCTTCGACTTGATATCCAAATAAAAATTTGTAACCAATAGTGTACATATCTAT…
>chromosome050000229-7
TACTCCCTCCATCCCATAATAATAGCAATCTAGAATCGGATATGTCATTTTATAGTATAACGTCTGAACACCCTTCTATTCAGATTCATTGAAATATCTCATCTAATTCTAGATTGCCATATTATGAGTCTGAGGGAGTA
>chromosome050000290-2
CAGTGGCGGAGCCAGGATTTTAAAGTTGGGTATTCCCGTCTAAGCGTTAAGCTGTTGCCCGCCCCTGCCCCTCGCGGCCGCCGGCCACCCAACCGACCTGACCGCCTTAGCTTGGCGGAGTGTCGGGCGCCGCCCGCCGTGGCAATGGCCTCCCCCTGCACGGTAGCACGGTCCAGCTCCCGCCGCCGATTGCCGTCTCGCTGCGCCGCCACCTAGGGTTTGCAAATGGGGAGTGGCGCGAGGGAGCCGAGCCAGGGTGGGATGGGTCATGGAGGGAGAGCGAGAGGGGGCTGTCTGGAAGAGTGGTGGCTAAGTGGGTCAACTGATGTCTGATGGGTCATGACGGAGTGGGTCGGGTTGGTTGGAGGCATCGCAAGAGACCAATTAGGCTGTGTTTGG…
>chromosome06000018-10
GTTACTCCCTCCTTTTATATTATAAATCCTTTAAAAAAATTTTATCAAACTTTTTTTAAGTTTAACTAAATATGTAGAAAAATATATTAGTATTTTCAACACAACAATCATATTATCAAAATATATACAACTTAGATTTAATAAAACTAATTTAATATCTTAGATGTTGTTAATTTTTTCTATAAATTTTGTCGAAATTAACAATATTTGATTAGGAAAAAAATAAACGACTTATAATATGAAGCAGAGGGGGTAAC
>chromosome06000025-1
TAAAAAACATAATCTTAACTACGAATCTGGACAAATGCTTGTTCAGGGTCGTAGCTAGGATTGTTTTTTTTA
>chromosome06000030-2
CTAATGGGCGGGTGATCGCTCCCCCACCCGCCTAGCGATCACCCGCCCACCCTCTCCCCTATACTACTAGATGTACTCCTCCCTCTTCCCCCTTCCTCATCTCCTTCTCCTCTTTCAGTAGACCACACAAAATTTTTTGAAAAACAAAAGTTAGAAAAATTTATGTATAGAAATACTATATATAAAAAATTTGAATTCAAATTCAAATTTGAATCGGGTATGTAAACTTTTGACTTATAAACTTTGGATCTATAAACTTTAGATGTATAGAAATACTATATATAGAAAATATTTGAATTCAAATTTAAATTTGAATCAGATATAATTAAAATTCAAATTTGAATCGGGTATATAAACTTTAGGTCTATAAACTTTACATGTATAGAAATACTATATATG…
>chromosome06000032-1
GAGTAAAATGCACCATTAGTACCACAACTTGTGAGGTGGGTGTAATTTAGTCACCCATCTTGTAAAATGCTTAACCAAGTCACTCATCTTGTCTTAAGGGGTGCAAATCACATAAAACATATGCCGTTGGGTTATTCGTAATGAAATTATATGCTATATTAATTTGTTTTGGAAACATGGTCACACAATCCATAAATAAACCAACATGCAATGCTGCCGGTAGTAAAATCCAATTAAAGATGATTTTTGTTATTGATTGCTAAGTACAATATGGTCATTTTTATTAAAAGTAGGAGTAGTAGCATATGAGTGTTAATTTGTAATTTTAATGCTTGCCCTGTCCACATGGCTAAAAAATGCATGATGTTAGGTCGATATGGCCTGCAATTTAAAAACAAC…
>chromosome06000054-1
TACTTCCTCCGTTCTAAAGTATAAGCATTTTTTGTATGTATCTGGACATCCCTTCATCCAGGTACATAGCCAGAAATGCTTATATTTTGGAACGGAAGGAGTA
>chromosome060000179-13
AGGGTGTGTTTGGTTCATGGTCAAGATAGGATAGGATATGGCCATCCATGTTTTAAGGGATATGGTGGTCCAGTTTTTTGTTTGGTTAGGTGGATATGGCCATCCATTTCCTTGTTTGGTTGGGTGGATGAGAATGGATTGAATGAAAACAACAACATATTAATTAATAATAAAATATGTTAATTATCATTAATATAGCCATAATTTATACTAATTAATAATAAAATAGAGTAACTATATCTAATCAACACTAATTTTGACAAGTTAATTACTAATTAACAATAATATACTTTAATTATTGCTAATCAAGAACTAATGATCAAGATTAGCAAAGGTGGATATCCTCATCCGGCCAATTTGGCCGGATACACTCATCCAGCATCTTCGTGGAATATTCCC…
>chromosome060000181-15
AGGCTGTGTTTTTTCCTGGGTGATCTGGGTGATTGTGAGTGAGTTTTGTTTTGTTTTCCACGCGCACGCTTCCCGAACTACTAAACGGTACGTTTTTTTGCAAAAAAAGTTCTATAGGAAAATTGCTTTAAAAAATCATATTAATCCATTTTTGAAGTTTAAAATACTTAATAGTCAATTAATCATATACTAATGGCTCACATCGTTTTGCGTATCTTTCCAATCAACTCTGTCTCCTCCCCTCAAACACAGCCT
>chromosome060000231-3
ATACTCCCTCCATCCCAAAATATAATGCTCAACCACTTTTCTCTCATATCTCTAATATAAGACGTGCATGCATACATACATTAACTAGCACCTCTTGGTCCAATAGAATTGATTTGTCTTAAATCCTATACCATCAAACCACCCAATCACATTACTCGCATGCATCAAGGTGATCCAATCAAGAAGGTGATTAAATGTTTTCTTGGTTTTTGTGTTATGAGTGGTTGAGTCTTATATTTTAAGATGGAGGGAGTAT
>chromosome060000246-2
ACTAAGGGGCTGTTTGGGATGGGAGGAACTTATTTTAGTCTCTCTCACAAAAGCATAAGTCCCTATGGGAGGGACTAAAATTCTTGTGAGAGGGACTAAAATAAGTCCCTCCCATCCAAACACCACCTAAGT
>chromosome060000275-4
GATCCTCTGACTTAGCTGTTGTGCAATTGAGCCACTAACATGCGGACCATAGTAAAAGTGGGACCCACGTGTCAGGGACTTAACTGCATGTGCAGTTAAGTCAGAGGATC
>chromosome060000288-1
CTACTCTCTCTGTCTTAAAATATAGATTTTGGTTGGATATGATACATCCTAATACGTACTACGAACCTGAACAAAGATGTGTCCCATCTAACCCAAATCCACTATATTTTGAGACAGAGGGAGTAG
>chromosome060000289-1
TGCAGTACTGCATGTGCAGTAACTGCTCACTGACATGTGGGCCCCATAGCCCCTCGGGCCCACATGTCAGTGAGCAGTACTGCATGTAGTACTGCA
>chromosome060000292-18
TCTAATATTTTTTCGTGAACGCGTAAAAGGATTGCACGATAATATATTAGA
>chromosome07000056-3
AGGCTCTGTTCGCAAAAACAGGTTCCCAACCCAAACAGTACGCACAGAAAACGGAGCGGTCCATTAGCACGTGATTAATTAAGTATTTGCTATTTTTTTTTCAAAAATGGATCAATATGATTTTTTTAAGCAACTTTCGTATAGAAACTTTTTCTAAAAAAACCACCGTTTAACAGTTTGAAAAGCGTGCGTGTGGAAAACGAGAGTAGGGTGTTGGGAACCAGCTCTTGCAAACAGAGCCT
>chromosome07000071-15
TTAGAGGCATGTACAAACGTACAGTCTGATATGGTCTCTTAGTTAATACATATCACTTAGAGATCATACTTATACAATAGTTGAGACAACAAAACATTTGAGCCATTAATGCACTAACATAATTTTTTATTACCCTTATTTTCTTATATTATCACCATACAACAAATTTTTTCTTTAATAAATGCTAAGAGCCGACTCTGAGCCGTTGTCATGCCTAACAAAAATGTTTCCCTTTTCACCCTCTTCTCTTTTCCATGTTATCAAGTTTATACTTGAATGCCAACGGAAATAGCACGTTAATTAACACCGTTGTACATGCCCTAA
>chromosome07000072-7
CAGGGGCGGAGCCAGGATTATATCAAGAGTAGGGCTTAATCACTAGAGTATAAACTTCTTGAACGAATTTTAATAGAAAAATTAGTAAATTCCTTGATATTTTTTCTGCCAGGTGTGGGGCCCGGGCCCAAGCTGCCCCACACCTGGCTCCGCCCCTG
>chromosome07000078-1
CATGGGGAAGTATCCGGTGCAATCTCCCCATTCAGTGCAATCATGCAATCTCCATCTTCCACCGTTGGATCGAGAAATGGACGTCCGAGATTCATCCACGTCACCATGAGTTAAAATTTAACTCGCAGATTCACCCATGAGTTACAATTTACTGAGAGTTAAATTTTAACTCATGGTGACGTGGACGAATCTCGGACGTCCATTTCTCGATCCAATGGTGGAAGATGGAGATTGCATGATTGCACTGAATGGGGAGATTGCACCGGATACTTCCCCATG
>chromosome07000091-2
TACTCCCTTCGTCACATAATATAAAGGATTTTAAAAGTATATGGCACATCATAGTTTGACGAATCTAGATAAGGAGCCTGTCTAGACCTCCCTAAAAAATCCCTTATATTATAGGACAGAGGGAGTA
>chromosome070000115-2
GGAATTTTTTTATTATTTTTTGAACCTTTTTAATTTCTACTTTTAAAAATAAACACATCCAAAATTTATTTTCAAGATCTGATCCTTTTGGCCACGCCAGCCAAACTGGCGTGGCAAAACAATACTGTCACGCCGCTCCCGCTGGCCTGACAACGTTATTTGGCCACGCGGCTCTCACTGGCGTGGTAGGACAAAACTGTCACACCCGCTGCAGGTGGCGTGCCAGTGTTGTTTTTTCATGCTAGGCGGGCTGGCGTGGCCAAAAGGTTTAGATTTTGGAAATAAGTTTTGAAAGGGTTTAGTTTTAAAATTAAAAATTAAAAAGGTTCAAAAAATTAAAAAAATTCC
>chromosome070000135-2
TACTACCTCAGTCCTAGAATATACTTGTCGCTTTGAGTTTTTTTTAACTTTTGATCTTTCTTCTTATTTAAAAAATTATGAAATTATTATTTATTTTGTTTGTGATTTGATTTATTATCAAAAGTACTTTAAGTATGACTTCTCCATTTTTATATTTGTATTAATTTTTCAAATAAGACGAACGGTTAAATGTTACGTGAAAAAAGTCAAAGCGACTGCTAATATAGGACAGAGGTAGTA
>chromosome070000161-3
TAGGGATGCAATCGGGCCAACCCGCAAATCTACTTATATGTCAAATAAGTGGTAACCCATGGATTTCCGTGTCGTGGCTCGGCTTGCCACGCCTAGAGATACAAGTGGTCGTGTCGACCGATAAACCCATTTATAGATCAAATTAGTAGGTAACCCGCGAGTCAATCCACAGGTTACCTACTAATTTTACCTATAAGAGGGTTCGTGAGTTGGCCCGCTTGTATCCCTA
>chromosome070000175-4
AGGGCCCCTTTGAAACATAGGATTGTCAAAACTCGGAATAGGAAAAACGTAGGAATAGAATGTCATGTTTATTGGATTCCTACGTGATTTGAAAACACATGAAAGTTTCCAAACTACCGCTTGATAGTCACACAGGAAAACCGTAGGAATTTAAGACACGGGAAGAAGAAAACATAAGGTAAGACTTCGTGCTAATGTTCCTTCAAAATTCCTCTACAATAGTTCATTCCATAGGAATTTCAAAGAAATTGATATGAACCAATCAATCCTTTCTTTCAAAGGATTTCATAGGATTATTTCCCATAGGATATAAATCTTTTGGAATTTCTATGTTTTTTCTTTGTTTCAAAAGGGCCCT
>chromosome070000176-1
TACTCCCTCTGTCATAACTATTTGACATTTAGGACGAGGTTTGACCAAACTTTTAAAATTCCAACCATAAATTTTATATTAGAATAAGTTTATAAAATCTATTAAGTTTATGATATTATAATAATGTTTTTTGAGGCAAATATACGTGTACCATTTCTTTTGTTTTTAAACTTAGTATTTTAGAAAATATTGATGGTTAGAATACTAAAAGTTTGACCAGATCTTGTAAATGTCAAATATTTATGACCGGAGGGAGTA
>chromosome070000212-3
ATAGGTGTCGGTTGGGAAACCCCCATGGGTGCCGGTTTTCCCAACCGACACATAT
>chromosome070000227-13
GGCCCTGTTTGGAAGATTAGCCCAGGGCTAATTTTAAGAGCTAATGTTTAGTCATGAATTGGTAGGCTAAACATTAGTCTAGGGTGGTATGTTTGGATCCATGGGCTAATTCAAGGCTAAAAGGTGGAGAGAGAGAGGAGAGAGAAGGAGAGAAAGAGCTGCTTTTTGATGGTCCCCGCACAAAATTAGCCCCATTAGCACCCCTTGGAGGGGCTAATGTTTTGAGGGGGGCTAATTCACATTAGCTTAAAATTAGCCCACCTGTTTGGATTCTTGAGAGCTAATTTGAGGCTAAAAGGTGAGGGCTAAACATTAGCCCATGAAATCAAACAGGGCC
>chromosome070000272-1
TATTTTGATCCCTCGAGGGGATATCCTCTCATTGTTTGCATGTCACTCAAATGGTTATGAAAAAAAATGAGAAGATGTATTAACATATGATATATCACTCCATAAACATGCAAGTTCAAATTCAACTTCTACATCTCGCAACAAGAAAAAATTGACTATGACAATACATTATGTAGTTGCTGTTTAATTTGTTTTTTCCGTTGCGAGATCTAAAAGTTGAATTTGAACATGCATTCTTGTGGAGTGTTATATCACATGTTAATACATCTTCTCAAAATTTTCCATTCTTTTTATAACCATTTGATTGGCATGCAAATAACGAGGAGACATCCCTTCAAGAGATCAAAATA
>chromosome070000277-1
AGATCCTCTGACGTAAAGTCACAGGAATGTGGTGACTGATATGTGGGCTCCACCGCTCTCGGGTTCACCTGTCAGTAACTATGTTAGGGGTAACTTTACGTCAGAGGATCT
>chromosome08000044-3
TTAGGCCCCGTTTGGCACAGCTCCAGCTCCCAACTCCAACTTACCTAGAGCTGGAGCTGTGCCAAACGGTACAAATTCTTTGTTTTTTGGAGCGGAGTTGGCAGAGCAGCTCCACAAATTTGTACTACGGGGGTGGAGCTGGGTTTTTGCTGCTCCACAGCTCCACTCCACCCCAAAAGACCCACTACCCTTTAAAATTTTGATGTATTTACACAGAAATGCCATTGAACTACCCCTAAACTCCTCCTCCTCCTCCCATCCTCTCTCTCCTCTCCCATCTTCTCCGGCAAGATTCGGCGGCAACCGGCGGCGGGCAGGCTGGCGGCGGCGGAGCACGGGCTCGGCGGCGGCGTGCGGGCTAGCGGCGGCGCGCGGGCTCGGCGGAGGCGTGCGAGGTCG…
>chromosome08000076-1
GGATTCAGATTGGGTGACATAGGATAGTCATGTTACAAGGTGACATAGCATAGATCTCGGCCCTCCAAAACAAATCTAATGGCTGAGATTCGTCCACGTCATCACGAGTTAAAATTTAACTCCAGTAAAATTTTAACTCCTGCAATTTTACTCCCAGTAAAATTTTTACTCCTACGAGTTAAATTTTAACTTGTGATGACGTGAACGAATCTCAGCCGTTGGATTTGTTTTAAAGGGCTGAGATCTACGCTATATCACCTTGTGACATGCCTACCCTATGTCACCCAATCTGAATCC
>chromosome080000110-1
TTAATTAAAGGGACAATTTGAACCATGCCACACAAATTTTACAAAATTTGTGATATGCCACCCTGACCTACATGTCATTGACTCATGTGGGTCCTACATGTCATTGAGATACGGGTGGCATATCTCAAATTTTGCAAATATAGGGTGGCATGGTTCCAACAAACCCTTAATTAA
>chromosome080000150-18
CAGGGGCGGATTCAATGTATCCCTCTAGACCCACCAGACCCATGGATACCCCCTAAGTCCCCCCTTCAACTTTTTTGTTATAGTTAATAAGATAGGAGGTGCTAAAGATCTCTTAATAGTATTTTATCATAGTTTAATACTGAGACGATGTGTTCATACCGGTGTACTTGGTATGTTGAGTCCCTCCAACCTTTTGTTCCTGGATCCGCCCCTG
>chromosome080000189-5
TACCCCCTCCATCAAAAAGTCAAGACATATTTCACTTTCTGGTTTTCTAAATGAGATGGACATATTTGTAGTTTTGATGCGCTAAATTAAATTGTTGACTAGAACCCAAGCAGTCATCTTAATACTCATTGGTTGCATGCATACATATAGTTCCTTGGTTTTATCACATGGTAGATGAGTTATTCCCCCCTTGGTCTTGGTGAAAAAAAACTGCCTTAGACTTTTGGATGGAAGGAGTA
>chromosome080000213-1
CTACTCTCTCCGTTTGACAATGTAAGTCATTCTAGAGTTTCCCATATTCATATTAATATTAATGAATCTAGACATATATATATATATATATATATATATATATATATATATATATATATATATATATATATAGATTCATTCATATCAATTTAAACATGAAAAACGCTAGAATGACTTACATTGTAAAACAGAGGAAGTAG
>chromosome080000235-3
GTTTAGTTCGCGAAATTTTTTTTTGTCATATCGGATGTTTGACCGGATGTCGGAAGGGTTTTCGGACACGAATAAAAAAAATAATTTTATAACTCGCATGGAAACCACGAGACGAATCTGTTGAGCCTAATTAATCTGTCATTAGCACATGTGAGTTACTGTAGCACTTATGGCTAATCATGGACTAATTAGGCTTAAAAATTCGTCTCGTGATTTTCCCTCTTACTGTGCAATTAGTTTTTGGGACAATCTATATTTAATGCTTCATGTATATACCCAAATATGATGTGATGTTTTGGGAAAAAAATTTGGGAACTAAAC
>chromosome080000249-5
TCAGGGCCGGCCTTGACTTTTGTGGCCCGGTGCAAAAAAAAAGAAGGCCCCCATTCACCATAAAAATACAAGATAATATTTAAAATCTAATTTGTCATTAACGAATTTCACACTAACAAGTTTAAAGTACAATCAAGCAGTCACGATATGCTCGATCACCGATTAGTCTTGTCTTTCCTCTAAGTCTATCAGACCTGATATCGTAATATACATATTTTGGAGGTCTCTAATTTTTGAAGGCCCAGTGTGGTCGCACCGTCCGCACTGCCTCAGGGCCGGCCCTGA
>chromosome090000115-4
TACTAAATTTTTCTTACTAGCTAAATTTTTTACTAACAATCATCTCAACCGTATGATTTAGGTAGATAGAAGTTATAAAATACCTAGATACATTCATAGCATGTCATGTAAATGTTAGTAAGAAAAAAATAGTA
>chromosome090000127-16
CAGGGCCGTCCTTAGGGGCGTGCGGCCAGCGCGCCCGCACAGGACCCCCAATTTTCAGGGGCCCCTGAGCCCAAAACTTCAACACTAGATATATAACTCAATAAGTAAATTGGTAGCCTAACTAGTCCCAAAAATATGTTATTTTTCTTGTTGTTTCGGCTTCGATTACGCCTTTGTCGGTTCACAATCTTGAATCGTCTCCCATTGTGGACCTCGCCAATCGCCAATCGTCAATCGCAACGAACGAGAGCAGTAAACGACGCCTCACCTCTCTCTCTCATGCGGTCGTGCCGCCTAACGCTGTTGCCGCCTGACGCTTGCCGCGCCCCTGACCTAATTCTTTCTGGTAATTTCTAATCCAGTACTCCTTAATTTTATATTATCATTTTAGGCCATTCT…
>chromosome090000141-5
AGGTTTCGGCAGGTACGTCGGCCGAAACGGGGCGCCTCATACCATACCACATGGTTTGCATGGTCTCGGCCGAAGCTCCTTACTCACCCTTGCCCGTGAGGGGCTTGTTGGCGGTATGTCATCAGGCCCTTTGGCCGGGCCTGCCGAAACCT
>chromosome090000181-12
CCTAAGACTGTCTCCAACAAGGGACCCATAAGGGCACCCAAACCCAAAATAGGTCTCCGATAGTACTATTTCAGCCTCCAACAAAGTACCTATACAGAAGACCCATTTTGCGTGCTATAAGAGGCATAACCTAAATCTGAGTATCCTCTCTCCTGAAGACCTATTTGCAGTAAGGGTTCTCTTTTAAGTCTTATTGTTGGAGAAGACCAAAAATAGATATTGAACTCTTTGACTGTAGCGCTATGCAAACGTGACATGAGTCTTGTATTTTGGGTTTCATTGTTGGAGATAGCCTAAGG
>chromosome090000218-3
ATAGTACTTCCTCCTTTTCTTTTTGTTTGACGTTGGAGCTCAAAATTGAACTAACCAACATCAAACATTTGGAAATGGAGGGAGTAGTAT
>chromosome1000004-2
TAAATATTATACGAAATTTACTCCGGTCCAACAAAAAGTACCTCGAGATACCGTACTCATGGTACCAAATCGTTTTTAATCGTTGGATCTAACAATATCTATCTTGTCCAGTTAGATCCAACAAATGAAAACGATTTAGTACTGTGAAGTACCAGTGCCTCGAGATACTTTTGGTTAGACTAGAGCAAATCTCATATTATACTTA
>chromosome10000019-2
TTACGGCATGTTTGGTTGGAATGAGTTGGCGATGGGGAATGGGAGTTTATGATATCTGGGAGTTTAAGTCCGTAGTTTGATTGGAAGACTTGGGAATTCGAGGGGGTTCGGGATGGGGAATTAAGAGGTCCAATTCCCACCAATCTCTTACCTGGGGGAGACCTGTTAATTCGTGAGACTTGAAGGGAATTCAATGTGAAACCAAACAACGGATGGGGACTTAAAAATGTAACTCTCATGACCAATCCCACCATCAACTCCCTCGTTGAAACTCCCATTCATCTTCCCTTCTCTTGCCAAACAGGCCGTAA
>chromosome10000024-2
TACTCCCTCCGTCCCAAAATATAAGAACCTAGGAACAAACATGACATTTACCATTGTAGTAGTAAATGTTACGTCCGGTGCTAGGTTCTTATATTTTGGGATGGAGAGAGTA
>chromosome10000041-1
TGAGAAAATCTCTTATATGCCACTGAAAATTAGTCTGATCCCTTATATGTCACTGAAAATTGGCTCTTCTACTAAATGTTTTAGTCCAAAGTTACGCACCCTCTCATGCCAACCGTTAACTCTCAAGTAAAAAAAAGATGTATTTGCCATTTTGAGTTGTTAGGCATATCCTATACTTAGAAGGGCAAATATGTCTTTTTTACTTGAGAGTTAATGGTCAACACATAGTTAACAGACGGGAGTAGCATGAGAGGGTGCGCAAATTTGGAACAATGGCATATAAGAAAAAAACCAATTTTCAGTGGCAACAAGGGATCAGACCAATTTTCAGTAGCATATAAGGAATTATCTCA
>chromosome100000124-20
AGGGCTTGTTCGGTTTAGAGGAATTTCAACTCATAGGAATAGGAAAAGTGGATGAATAGAAATGTATGCACGCATCAATTCATAGGAATTTTTCCAAAAGGTTTGAGTGGATAAAATTTTTTCTATGTTTCCTCTCTACAACTTGAATGGAAAAGAAAAATTCCTTTGGTTTCCTATTCCTCATTCCTATAAGCCGAATGGCACATGTAGGAATTAATCCTTAGGATCCAAATCCTTTGTTTTTCCTTCAAACCGAATAAGACCT
>chromosome100000128-3
TATTTTTTTAAATAGGCAAATTTGAATGGCATGGATCAATTAACCCTATTTAAAAATATA
>chromosome1100004-1
CCTCATCGGTTGGCCAAATACTTTGGCTGATCAGCCAAAGCTGTCTCCAATTCAGCCAAACTTCAATGCAAATTAGTTAGCTTATTTTGCTTAAATAGCTGATCAGCCAAAGCATTTGCCATCCGATCAGG
>chromosome11000011-9
AGAGCAAGTTCAATAATATAGTCCGCTACTTACTCCAAAATTTAAAACATCATATATAGTCAATCTAATAGCTCACTTATATAATATATAGCTATAGAAATATACTGCATTATTAAATACATAATTCATCTATCTTTTTTACATAGTTTATTAGAGCTCATGCTGTAACTGGCTACAAATTTATAAGCACATTTTTGTTCTCTCTCCTCTCATCTCTCCTCTACATAAGTACAAATCTGATGTGGTAGCTTGTATAGCCCGCTTATGTCACCTTATTGTACTTGCTCT
>chromosome11000097-5
TGTAACACCCCAGCCCGTTTGAAGCCTATTAGTAGTGTGAGTTTGGCCCATGTGGCCCAGAAGTGAATGTGTAGTGGTGGTTTAGTACCACCTTGGAAGTTTAGGTGGGTGAGGGCCTGCTTATAAGCATTGGTGCTCCAACCATGGTATCCCCGGGTTAACCCTTTTACACGAAGCGAGGACGAAAGTATAAGCGGGATACCATGCGAACGTGGGTCCGCTCAACGTGTAGAGCGGACTAATGCGGATTTTGGAGGCGGGGTGTTACA
>chromosome110000198-1
AAGGGGACATATCCGGTGAAAACCATCAAATAAGTGAAAATCCATGAAAACCAGACCTAAAAGTTTTGTAAATTCATAAAAAAATTTACCTAAGATAGGTATAGATATGAAATATATTCTCACTAAATTTCAAGTTCAAACTCAACTTTATTATGGAGTGACAAAAAAGAAAATTTTTGAATGAATAATAACATAACACTATTCACCTAAAATTTGTCTTTTTTTTATCTCTCAATTGAAGTTGAGTTTTGGTATGAATGTATTTCAGGTCTATACCTATCTCTAGTCATTTTTATGAATTTTAGATATGGTTTTAGATATGGTTTTCACGGCTTTTTCACTTATTTGATGTTTTTCATTAGATATTTCCCCTT
>chromosome12000051-1
AGAGAGAATCTATTTTATTCTACTGAGTTTACTCTACTTCGATAATTTGCTATTGATTTTGTCTTCCTCTATAATATACCATTGACTTTGTCAATTTTTTCTATAATGTACCACACTGAGGTGGATACTTTTTAAAAATGCCTAAAATATCCTTCAAGCCATACAAGAGTTGATAATTGATTGACTCATTAGAAGTTTTGAAAAAATATGAAAGTTTTTGTGTAGGCTTCTTACAGAATGTAGAAGTTTATGTATATATTTTAGGATTTTCTTCAATGTTTTTTTAAAACTATTTTTATGGCATATGAAAGATGAATCACATACACAAAACATAGCCGGATTAGAAAAATAATTTTATGTGTCATATGAAAGATGATTTATATAAAATAACATCAACGC…
>chromosome120000182-2
GCTAGAAATATGGCGCCATATGCTACAGTCGATTTTTTTTCAGCCACTTACACAATAGTTATACCTCATTTACACCCCACTTACATATATAATTGGTATGTAATTTTCGAATTTACATATGTAATTTTAGTACTTACATATATAATTTTGTGACTTACATTGTAAATACACTAAAATTACATATGTAATTTAGGGACTTACAGTGTAAATAAATACCGACTATTTTTTGATGAAAAATATGGCGCCATATATATAGC
>chromosome120000211-1
AAATTTCGGACCGAAATTTCCGAAATTTCGGTCATTTCGGTCCCCTCCGATACGATATTACTTCAGCCGAAATTTTTCAATTTTTCATGAATTTTGGTAATATATGTTCAAATTGAACTAAATTTTGTTCAAAATTTCGGTCCGAAATTT
>chromosome120000264-13
TTAGAGGAATTTCACGGGAATTTGGAAGGAACTGAACTGTTTCTCGTGAAAATCCTATAA
