# Supplementary material for: MITE Digger, an efficient and accurate algorithm for genome wide discovery of miniature inverted repeat transposable elements
Source: BMC Bioinformatics. 2013 Jun 7;14:186. doi: 10.1186/1471-2105-14-186 (PMC3680318; doi:10.1186/1471-2105-14-186)
Supplement: Additional file 2 — Comparison of the output of MITE Digger and MITE Hunter. [file 1471-2105-14-186-S2.xlsx]

## Sheet: Matching Pairs by Digger Entry
MITE Digger Entries	Maching MITE Hunter Entries
chromosome12000051-1	OS_mMutator_163
chromosome120000182-2	OS_mMutator_124
chromosome110000198-1	OS_mMutator_74
chromosome11000011-9	OS_mPIFHarbinger_17
chromosome10000041-1	OS_mMutator_114
chromosome10000024-2	OS_mMariner_117
	OS_mMariner_71
	OS_mMariner_59
	OS_mMariner_70
	OS_mMariner_132
chromosome10000019-2	OS_mPIFHarbinger_105
chromosome100000124-20	OS_mPIFHarbinger_96
chromosome090000218-3	OS_mMariner_54
	OS_mMariner_53
chromosome090000127-16	OS_mhAT_83
chromosome08000076-1	OS_mMutator_68
chromosome08000044-3	OS_mPIFHarbinger_153
chromosome080000249-5	OS_mhAT_86
	OS_mhAT_85
chromosome080000235-3	OS_mPIFHarbinger_31
	OS_mPIFHarbinger_37
	OS_mPIFHarbinger_25
chromosome080000189-5	OS_mMariner_32
	OS_mMariner_33
chromosome080000150-18	OS_mhAT_109
chromosome080000110-1	OS_mMutator_102
chromosome07000091-2	OS_mMariner_70
	OS_mMariner_112
chromosome07000078-1	OS_mMutator_66
chromosome07000072-7	OS_mhAT_6
chromosome07000071-15	OS_mPIFHarbinger_80
	OS_mPIFHarbinger_82
	OS_mPIFHarbinger_81
chromosome07000056-3	OS_mPIFHarbinger_159
chromosome070000277-1	OS_mMutator_167
	OS_mMutator_170
chromosome070000272-1	OS_mMutator_72
	OS_mMutator_75
chromosome070000227-13	OS_mPIFHarbinger_143
	OS_mPIFHarbinger_142
chromosome070000176-1	OS_mMariner_93
	OS_mMariner_89
	OS_mMariner_86
chromosome070000175-4	OS_mPIFHarbinger_97
	OS_mPIFHarbinger_94
chromosome070000161-3	OS_mhAT_78
chromosome070000135-2	OS_mMariner_21
	OS_mMariner_22
	OS_mMariner_18
chromosome06000054-1	OS_mMariner_66
	OS_mMariner_115
	OS_mMariner_118
	OS_mMariner_104
	OS_mMariner_8
	OS_mMariner_102
chromosome06000032-1	OS_mMutator_19
chromosome06000030-2	OS_mMutator_155
chromosome060000289-1	OS_mMutator_172
	OS_mMutator_171
	OS_mMutator_174
chromosome060000288-1	OS_mMariner_70
	OS_mMariner_59
	OS_mMariner_132
	OS_mMariner_112
chromosome060000275-4	OS_mMutator_169
	OS_mMutator_175
chromosome060000246-2	OS_mPIFHarbinger_104
chromosome060000231-3	OS_mMariner_44
	OS_mMariner_43
chromosome06000018-10	OS_mMariner_107
	OS_mMariner_110
	OS_mMariner_130
chromosome060000179-13	OS_mPIFHarbinger_110
	OS_mPIFHarbinger_109
chromosome05000083-2	OS_mMariner_128
	OS_mMariner_81
	OS_mMariner_87
chromosome05000056-6	OS_mPIFHarbinger_141
	OS_mPIFHarbinger_139
	OS_mPIFHarbinger_140
chromosome050000290-2	OS_mhAT_24
chromosome05000028-3	OS_mPIFHarbinger_66
	OS_mPIFHarbinger_67
chromosome050000229-7	OS_mMariner_112
	OS_mMariner_83
chromosome050000223-3	OS_mhAT_70
chromosome05000016-1	OS_mMutator_37
	OS_mMutator_36
chromosome050000106-1	OS_mPIFHarbinger_25
	OS_mPIFHarbinger_37
	OS_mPIFHarbinger_31
chromosome04000079-15	OS_mMariner_73
	OS_mMariner_109
chromosome04000074-1	OS_mMariner_89
	OS_mMariner_93
chromosome04000059-2	OS_mMutator_172
	OS_mMutator_174
	OS_mMutator_167
	OS_mMutator_171
	OS_mMutator_170
chromosome04000051-20	OS_mPIFHarbinger_167
	OS_mPIFHarbinger_158
	OS_mPIFHarbinger_159
chromosome04000045-10	OS_mPIFHarbinger_163
chromosome040000339-1	OS_mMariner_22
chromosome040000321-5	OS_mMutator_59
	OS_mMutator_58
chromosome040000270-4	OS_mhAT_110
	OS_mhAT_114
chromosome040000204-16	OS_mhAT_55
chromosome040000197-2	OS_mMariner_64
	OS_mMariner_86
chromosome040000181-6	OS_mhAT_62
chromosome040000164-8	OS_mhAT_89
chromosome040000162-1	OS_mMutator_62
	OS_mMutator_63
chromosome040000137-1	OS_mMutator_162
	OS_mMutator_161
	OS_mMutator_160
chromosome040000129-1	OS_mPIFHarbinger_33
	OS_mPIFHarbinger_25
chromosome03000086-5	OS_mPIFHarbinger_38
	OS_mPIFHarbinger_26
	OS_mPIFHarbinger_42
	OS_mPIFHarbinger_29
chromosome03000050-1	OS_mMutator_121
	OS_mMutator_119
	OS_mMutator_120
	OS_mMutator_122
chromosome03000043-8	OS_mPIFHarbinger_135
	OS_mPIFHarbinger_136
	OS_mPIFHarbinger_130
	OS_mPIFHarbinger_128
	OS_mPIFHarbinger_132
	OS_mPIFHarbinger_124
	OS_mPIFHarbinger_129
chromosome03000036-7	OS_mhAT_7
chromosome030000353-3	OS_mMariner_70
	OS_mMariner_88
chromosome030000341-2	OS_mPIFHarbinger_118
chromosome030000337-2	OS_mMariner_80
	OS_mMariner_114
	OS_mMariner_63
chromosome030000316-4	OS_mPIFHarbinger_99
	OS_mPIFHarbinger_91
chromosome03000030-12	OS_mhAT_10
chromosome030000279-18	OS_mPIFHarbinger_73
	OS_mPIFHarbinger_74
chromosome030000262-10	OS_mhAT_108
	OS_mhAT_112
	OS_mhAT_107
chromosome030000190-1	OS_mMutator_112
	OS_mMutator_107
	OS_mMutator_113
	OS_mMutator_116
	OS_mMutator_108
	OS_mMutator_111
chromosome030000172-4	OS_mMutator_104
chromosome030000133-3	OS_mhAT_13
chromosome030000116-1	OS_mMariner_110
	OS_mMariner_130
chromosome02000091-1	OS_mMutator_8
chromosome0200009-10	OS_mPIFHarbinger_28
	OS_mPIFHarbinger_42
	OS_mPIFHarbinger_38
chromosome0200009-1	OS_mMariner_113
	OS_mMariner_94
	OS_mMariner_118
	OS_mMariner_71
	OS_mMariner_0
	OS_mMariner_104
	OS_mMariner_95
	OS_mMariner_103
chromosome02000074-1	OS_mMutator_21
chromosome02000069-1	OS_mMariner_38
chromosome02000058-3	OS_mMariner_128
	OS_mMariner_81
	OS_mMariner_87
chromosome02000058-13	OS_mMariner_28
	OS_mMariner_11
	OS_mMariner_18
chromosome02000056-19	OS_mhAT_58
chromosome0200005-5	OS_mPIFHarbinger_164
	OS_mPIFHarbinger_166
	OS_mPIFHarbinger_161
chromosome02000049-22	OS_mPIFHarbinger_31
	OS_mPIFHarbinger_33
chromosome02000048-1	OS_mMariner_88
	OS_mMariner_125
chromosome020000347-4	OS_mPIFHarbinger_141
	OS_mPIFHarbinger_138
	OS_mPIFHarbinger_139
chromosome020000346-3	OS_mMariner_3
chromosome020000339-3	OS_mMutator_162
	OS_mMutator_161
	OS_mMutator_160
	OS_mMutator_74
chromosome020000322-12	OS_mPIFHarbinger_167
	OS_mPIFHarbinger_158
chromosome02000031-18	OS_mPIFHarbinger_31
	OS_mPIFHarbinger_33
	OS_mPIFHarbinger_25
chromosome020000311-5	OS_mMutator_104
chromosome020000295-2	OS_mMariner_104
chromosome020000273-5	OS_mPIFHarbinger_131
	OS_mPIFHarbinger_125
	OS_mPIFHarbinger_129
	OS_mPIFHarbinger_127
	OS_mPIFHarbinger_134
	OS_mPIFHarbinger_135
	OS_mPIFHarbinger_124
	OS_mPIFHarbinger_137
	OS_mPIFHarbinger_136
chromosome020000269-7	OS_mMariner_10
chromosome020000230-1	OS_mPIFHarbinger_37
	OS_mPIFHarbinger_25
	OS_mPIFHarbinger_31
chromosome020000221-6	OS_mMariner_40
	OS_mMariner_18
	OS_mMariner_21
chromosome020000219-1	OS_mMariner_11
chromosome020000218-1	OS1_mMutator_91
chromosome020000209-3	OS_mMariner_130
chromosome020000206-8	OS_mhAT_92
	OS_mhAT_91
chromosome020000201-3	OS_mMariner_107
	OS_mMariner_110
	OS_mMariner_34
	OS_mMariner_67
chromosome02000019-1	OS_mMariner_28
	OS_mMariner_11
chromosome020000178-5	OS_mPIFHarbinger_142
	OS_mPIFHarbinger_143
chromosome020000169-1	OS_mMariner_65
	OS_mMariner_118
	OS_mMariner_115
	OS_mMariner_117
	OS_mMariner_95
	OS_mMariner_71
	OS_mMariner_104
chromosome01000099-4	OS_mPIFHarbinger_150
chromosome01000085-1	OS_mMariner_105
	OS_mMariner_81
	OS_mMariner_62
chromosome01000084-6	OS_mPIFHarbinger_4
	OS_mPIFHarbinger_122
	OS_mPIFHarbinger_121
chromosome01000084-35	OS_mPIFHarbinger_50
	OS_mPIFHarbinger_17
chromosome01000081-2	OS_mMariner_55
chromosome0100008-12	OS_mPIFHarbinger_38
	OS_mPIFHarbinger_42
	OS_mPIFHarbinger_29
	OS_mPIFHarbinger_28
chromosome01000081-14	OS_mhAT_56
chromosome010000-8	OS_mMariner_56
	OS_mMariner_55
chromosome01000079-7	OS_mMariner_116
	OS_mMariner_112
	OS_mMariner_83
chromosome01000075-7	OS_mPIFHarbinger_8
chromosome01000075-1	OS_mMariner_59
	OS_mMariner_132
chromosome0100007-4	OS_mMariner_49
chromosome01000072-4	OS_mMariner_109
	OS_mMariner_73
chromosome01000072-15	OS_mMariner_10
chromosome01000071-5	OS_mhAT_8
chromosome01000071-4	OS_mPIFHarbinger_140
	OS_mPIFHarbinger_139
	OS_mPIFHarbinger_141
	OS_mPIFHarbinger_146
chromosome01000068-3	OS_mMariner_32
	OS_mMariner_33
chromosome0100006-7	OS_mMutator_100
	OS_mMutator_104
chromosome01000061-1	OS_mMutator_88
chromosome0100005-5	OS_mMariner_130
	OS_mMariner_107
	OS_mMariner_110
chromosome01000054-5	OS_mMariner_35
	OS_mMariner_67
	OS_mMariner_25
chromosome01000053-6	OS_mPIFHarbinger_98
chromosome01000052-5	OS_mPIFHarbinger_25
	OS_mPIFHarbinger_37
chromosome0100005-2	OS1_mMutator_29
chromosome01000051-9	OS_mhAT_18
chromosome01000051-10	OS_mPIFHarbinger_58
chromosome0100005-1	OS_mMutator_27
chromosome01000047-4	OS_mPIFHarbinger_125
	OS_mPIFHarbinger_137
	OS_mPIFHarbinger_123
	OS_mPIFHarbinger_126
	OS_mPIFHarbinger_131
	OS_mPIFHarbinger_134
chromosome01000046-15	OS_mhAT_53
	OS_mhAT_52
	OS_mhAT_49
	OS_mhAT_50
	OS_mhAT_94
chromosome01000045-4	OS_mPIFHarbinger_74
	OS_mPIFHarbinger_71
	OS_mPIFHarbinger_73
chromosome01000045-11	OS_mPIFHarbinger_78
	OS_mPIFHarbinger_77
chromosome01000044-6	OS_mhAT_15
chromosome010000445-11	OS_mhAT_104
chromosome01000044-5	OS_mPIFHarbinger_138
chromosome01000044-1	OS_mMutator_121
	OS_mMutator_120
	OS_mMutator_119
	OS_mMutator_118
	OS_mMutator_122
chromosome010000437-6	OS_mPIFHarbinger_123
	OS_mPIFHarbinger_134
	OS_mPIFHarbinger_126
	OS_mPIFHarbinger_131
chromosome010000437-24	OS_mPIFHarbinger_106
chromosome010000436-1	OS_mMutator_64
	OS_mMutator_65
chromosome010000430-14	OS_mhAT_53
	OS_mhAT_94
chromosome010000429-10	OS_mPIFHarbinger_167
chromosome01000042-2	OS_mMariner_25
	OS_mMariner_34
chromosome01000042-1	OS_mMariner_93
	OS_mMariner_86
	OS_mMariner_130
	OS_mMariner_89
	OS_mMariner_64
chromosome010000419-1	OS_mMariner_11
	OS_mMariner_18
chromosome010000413-1	OS_mMariner_93
	OS_mMariner_89
	OS_mMariner_86
	OS_mMariner_130
chromosome010000410-9	OS_mMariner_40
chromosome010000410-3	OS_mMariner_68
	OS_mMariner_122
	OS_mMariner_83
chromosome0100004-1	OS_mMutator_157
chromosome01000040-8	OS_mPIFHarbinger_118
	OS_mPIFHarbinger_119
chromosome010000406-6	OS_mhAT_107
	OS_mhAT_113
	OS_mhAT_108
	OS_mhAT_112
chromosome010000-4	OS_mMariner_112
	OS_mMariner_83
chromosome01000039-4	OS_mPIFHarbinger_10
chromosome01000039-23	OS_mPIFHarbinger_159
	OS_mPIFHarbinger_158
	OS_mPIFHarbinger_167
chromosome010000391-7	OS_mPIFHarbinger_87
	OS_mPIFHarbinger_96
chromosome010000390-4	OS_mhAT_105
chromosome01000038-6	OS_mhAT_112
	OS_mhAT_113
	OS_mhAT_41
chromosome01000037-8	OS_mPIFHarbinger_158
	OS_mPIFHarbinger_159
	OS_mPIFHarbinger_167
chromosome01000037-5	OS_mPIFHarbinger_81
	OS_mPIFHarbinger_80
	OS_mPIFHarbinger_82
chromosome01000037-2	OS_mMariner_25
	OS_mMariner_67
	OS_mMariner_130
chromosome010000371-1	OS_mMutator_10
chromosome0100003-7	OS_mMutator_64
chromosome010000365-3	OS_mMariner_83
chromosome01000036-41	OS_mPIFHarbinger_38
	OS_mPIFHarbinger_29
	OS_mPIFHarbinger_26
	OS_mPIFHarbinger_28
	OS_mPIFHarbinger_42
chromosome010000363-9	OS_mMutator_59
	OS_mMutator_58
	OS_mMutator_61
chromosome01000036-3	OS_mMutator_107
	OS_mMutator_112
	OS_mMutator_113
	OS_mMutator_116
	OS_mMutator_111
	OS_mMutator_108
	OS_mMutator_109
chromosome010000360-13	OS_mMutator_44
chromosome010000359-11	OS_mPIFHarbinger_133
	OS_mPIFHarbinger_132
	OS_mPIFHarbinger_128
	OS_mPIFHarbinger_123
	OS_mPIFHarbinger_131
	OS_mPIFHarbinger_125
	OS_mPIFHarbinger_136
	OS_mPIFHarbinger_130
	OS_mPIFHarbinger_129
	OS_mPIFHarbinger_137
	OS_mPIFHarbinger_124
	OS_mPIFHarbinger_127
chromosome010000359-1	OS_mMariner_115
	OS_mMariner_70
	OS_mMariner_132
chromosome010000357-5	OS_mPIFHarbinger_83
chromosome01000035-2	OS_mMutator_141
chromosome010000345-1	OS_mPIFHarbinger_69
	OS_mPIFHarbinger_68
	OS_mPIFHarbinger_70
chromosome01000034-5	OS_mPIFHarbinger_118
	OS_mPIFHarbinger_120
chromosome010000344-2	OS_mMutator_157
chromosome01000034-2	OS_mhAT_69
	OS_mhAT_61
	OS_mhAT_60
	OS_mhAT_64
chromosome01000034-1	OS_mMariner_117
	OS_mMariner_70
	OS_mMariner_71
	OS_mMariner_0
	OS_mMariner_103
	OS_mMariner_59
	OS_mMariner_83
	OS_mMariner_132
	OS_mMariner_96
chromosome0100003-4	OS_mMariner_64
	OS_mMariner_93
	OS_mMariner_89
	OS_mMariner_86
chromosome010000338-1	OS_mMariner_59
	OS_mMariner_132
	OS_mMariner_122
	OS_mMariner_96
	OS_mMariner_116
	OS_mMariner_112
	OS_mMariner_83
chromosome01000033-7	OS_mMariner_67
	OS_mMariner_25
	OS_mMariner_35
chromosome01000033-6	OS_mhAT_59
chromosome010000335-3	OS_mMutator_172
	OS_mMutator_167
chromosome01000033-1	OS_mPIFHarbinger_22
chromosome010000325-1	OS_mMutator_169
chromosome01000032-2	OS_mMutator_146
	OS_mMutator_151
	OS_mMutator_149
	OS_mMutator_145
chromosome01000031-1	OS_mMutator_59
	OS_mMutator_58
chromosome0100003-1	OS_mMariner_111
	OS_mMariner_125
	OS_mMariner_88
chromosome010000301-4	OS_mMariner_128
	OS_mMariner_87
chromosome010000301-1	OS_mMutator_18
	OS_mMutator_17
chromosome010000296-2	OS_mMutator_6
chromosome010000295-4	OS_mMariner_83
	OS_mMariner_96
chromosome010000294-1	OS_mMariner_54
	OS_mMariner_53
chromosome010000288-5	OS_mPIFHarbinger_144
	OS_mPIFHarbinger_146
	OS_mPIFHarbinger_147
chromosome01000028-4	OS_mhAT_102
	OS_mhAT_103
	OS_mhAT_106
chromosome010000282-1	OS_mMutator_149
	OS_mMutator_146
	OS_mMutator_151
	OS_mMutator_145
chromosome010000280-1	OS_mMutator_39
chromosome01000027-9	OS_mhAT_43
	OS_mhAT_42
chromosome010000270-1	OS_mMutator_28
chromosome010000269-1	OS_mPIFHarbinger_36
chromosome010000266-10	OS_mMariner_112
chromosome010000265-2	OS_mMutator_175
chromosome010000265-1	OS_mMutator_149
	OS_mMutator_151
	OS_mMutator_145
	OS_mMutator_146
chromosome010000264-3	OS_mPIFHarbinger_73
	OS_mPIFHarbinger_74
chromosome010000257-24	OS_mPIFHarbinger_77
	OS_mPIFHarbinger_79
	OS_mPIFHarbinger_78
chromosome010000255-6	OS_mPIFHarbinger_156
chromosome01000025-4	OS_mPIFHarbinger_150
chromosome01000025-1	OS_mMutator_104
	OS_mMutator_102
chromosome01000024-9	OS_mCACTA_3
	OS_mCACTA_2
chromosome010000248-6	OS_mhAT_78
chromosome010000247-5	OS_mhAT_22
chromosome01000024-7	OS_mMariner_43
	OS_mMariner_44
chromosome01000024-6	OS_mMariner_104
	OS_mMariner_71
	OS_mMariner_95
	OS_mMariner_103
	OS_mMariner_132
	OS_mMariner_83
	OS_mMariner_0
chromosome010000245-2	OS_mMariner_22
	OS_mMariner_11
	OS_mMariner_18
	OS_mMariner_21
chromosome01000024-5	OS_mhAT_69
	OS_mhAT_64
	OS_mhAT_61
chromosome01000024-3	OS_mMutator_121
	OS_mMutator_120
	OS_mMutator_119
	OS_mMutator_118
	OS_mMutator_117
chromosome01000024-2	OS_mMariner_62
	OS_mMariner_3
	OS_mMariner_81
	OS_mMariner_105
	OS_mMariner_73
chromosome010000241-7	OS_mPIFHarbinger_65
	OS_mPIFHarbinger_53
	OS_mPIFHarbinger_21
chromosome010000240-24	OS_mhAT_116
chromosome010000235-1	OS_mMutator_149
	OS_mMutator_146
	OS_mMutator_151
	OS_mMutator_145
chromosome010000234-2	OS_mMutator_41
chromosome01000023-3	OS_mPIFHarbinger_108
	OS_mPIFHarbinger_107
chromosome010000231-1	OS_mMutator_102
chromosome01000023-1	OS_mMariner_88
	OS_mMariner_38
	OS_mMariner_61
	OS_mMariner_99
chromosome0100002-3	OS_mMariner_22
	OS_mMariner_40
	OS_mMariner_21
chromosome010000229-1	OS_mMutator_130
chromosome010000225-2	OS_mMariner_4
chromosome010000225-1	OS_mMutator_163
chromosome01000022-4	OS_mMariner_80
	OS_mMariner_63
	OS_mMariner_114
chromosome010000223-21	OS_mPIFHarbinger_80
	OS_mPIFHarbinger_81
	OS_mPIFHarbinger_82
chromosome01000022-3	OS_mhAT_33
chromosome01000022-1	OS_mMutator_129
chromosome01000021-9	OS_mhAT_95
chromosome0100002-19	OS_mPIFHarbinger_25
	OS_mPIFHarbinger_31
	OS_mPIFHarbinger_37
chromosome01000021-29	OS_mhAT_112
	OS_mhAT_113
	OS_mhAT_109
chromosome01000021-2	OS_mMutator_140
chromosome010000209-1	OS_mMutator_39
	OS_mMutator_40
chromosome01000020-17	OS_mPIFHarbinger_50
chromosome010000-2	OS_mMariner_11
	OS_mMariner_18
	OS_mMariner_21
chromosome010000199-7	OS_mPIFHarbinger_56
chromosome010000198-1	OS_mMutator_15
chromosome010000196-1	OS_mMutator_26
chromosome010000191-4	OS_mPIFHarbinger_11
chromosome01000018-3	OS_mPIFHarbinger_68
	OS_mPIFHarbinger_70
chromosome01000018-2	OS_mPIFHarbinger_167
	OS_mPIFHarbinger_158
chromosome01000017-8	OS_mPIFHarbinger_98
	OS_mPIFHarbinger_95
	OS_mPIFHarbinger_94
	OS_mPIFHarbinger_97
chromosome01000017-5	OS_mMariner_32
	OS_mMariner_33
chromosome01000017-4	OS_mMariner_118
	OS_mMariner_102
	OS_mMariner_115
	OS_mMariner_104
chromosome01000017-12	OS_mMutator_61
chromosome01000016-8	OS_mMariner_92
chromosome01000016-7	OS_mPIFHarbinger_102
chromosome010000165-4	OS_mhAT_34
	OS_mhAT_32
chromosome010000155-1	OS_mMutator_14
chromosome01000015-3	OS_mMariner_22
	OS_mMariner_130
	OS_mMariner_21
	OS_mMariner_18
	OS_mMariner_11
chromosome01000015-2	OS_mMutator_18
	OS_mMutator_17
chromosome01000014-8	OS_mhAT_65
chromosome01000014-2	OS_mMariner_96
	OS_mMariner_112
	OS_mMariner_83
chromosome01000013-8	OS_mMariner_71
	OS_mMariner_59
	OS_mMariner_0
	OS_mMariner_132
	OS_mMariner_95
	OS_mMariner_103
	OS_mMariner_116
chromosome01000013-7	OS_mMariner_11
	OS_mMariner_18
	OS_mMariner_21
	OS_mMariner_22
chromosome01000013-6	OS_mMutator_110
chromosome01000013-5	OS_mMutator_25
chromosome01000013-35	OS_mMutator_132
chromosome01000013-11	OS_mMariner_52
chromosome010000130-4	OS_mhAT_48
chromosome010000127-4	OS_mPIFHarbinger_109
	OS_mPIFHarbinger_110
chromosome010000125-5	OS_mhAT_26
chromosome0100001-2	OS_mMariner_35
	OS_mMariner_22
	OS_mMariner_21
	OS_mMariner_18
	OS_mMariner_11
	OS_mMariner_40
chromosome010000-12	OS_mMariner_22
chromosome01000011-9	OS_mPIFHarbinger_146
	OS_mPIFHarbinger_144
	OS_mPIFHarbinger_147
	OS_mPIFHarbinger_140
chromosome010000118-9	OS_mhAT_28
chromosome010000115-22	OS_mhAT_32
	OS_mhAT_34
chromosome010000112-9	OS_mPIFHarbinger_132
	OS_mPIFHarbinger_130
	OS_mPIFHarbinger_125
	OS_mPIFHarbinger_127
	OS_mPIFHarbinger_136
	OS_mPIFHarbinger_137
	OS_mPIFHarbinger_124
	OS_mPIFHarbinger_129
	OS_mPIFHarbinger_128
chromosome01000011-23	OS_mhAT_118
chromosome010000109-13	OS_mhAT_66
chromosome010000107-10	OS_mPIFHarbinger_14
	OS_mPIFHarbinger_17
chromosome010000103-14	OS_mhAT_76
	OS_mhAT_3
	OS_mhAT_75
chromosome01000010-13	OS_mMariner_22
	OS_mMariner_40
	OS_mMariner_11
chromosome010000100-1	OS_mMutator_87
chromosome010000-1	OS_mMariner_28
	OS_mMariner_22
	OS_mMariner_11
	OS_mMariner_18
	OS_mMariner_21
chromosome090000115-4	OS_mMariner_104
chromosome06000025-1	OS_mMariner_104
chromosome040000107-6	OS_mhAT_25
chromosome010000417-2	OS_mMariner_83
chromosome010000275-5	OS_mMariner_104

## Sheet: Maching Pairs by Hunter Entry
MITE Hunter Entries	Matching MITE Digger Entries
OS1_mMutator_91	chromosome020000218-1
OS1_mMutator_29	chromosome0100005-2
OS_mPIFHarbinger_99	chromosome030000316-4
OS_mPIFHarbinger_98	chromosome01000053-6
	chromosome01000017-8
OS_mPIFHarbinger_97	chromosome070000175-4
	chromosome01000017-8
OS_mPIFHarbinger_96	chromosome100000124-20
	chromosome010000391-7
OS_mPIFHarbinger_95	chromosome01000017-8
OS_mPIFHarbinger_94	chromosome070000175-4
	chromosome01000017-8
OS_mPIFHarbinger_91	chromosome030000316-4
OS_mPIFHarbinger_87	chromosome010000391-7
OS_mPIFHarbinger_83	chromosome010000357-5
OS_mPIFHarbinger_82	chromosome07000071-15
	chromosome01000037-5
	chromosome010000223-21
OS_mPIFHarbinger_81	chromosome07000071-15
	chromosome01000037-5
	chromosome010000223-21
OS_mPIFHarbinger_80	chromosome07000071-15
	chromosome01000037-5
	chromosome010000223-21
OS_mPIFHarbinger_8	chromosome01000075-7
OS_mPIFHarbinger_79	chromosome010000257-24
OS_mPIFHarbinger_78	chromosome01000045-11
	chromosome010000257-24
OS_mPIFHarbinger_77	chromosome01000045-11
	chromosome010000257-24
OS_mPIFHarbinger_74	chromosome030000279-18
	chromosome01000045-4
	chromosome010000264-3
OS_mPIFHarbinger_73	chromosome030000279-18
	chromosome01000045-4
	chromosome010000264-3
OS_mPIFHarbinger_71	chromosome01000045-4
OS_mPIFHarbinger_70	chromosome010000345-1
	chromosome01000018-3
OS_mPIFHarbinger_69	chromosome010000345-1
OS_mPIFHarbinger_68	chromosome010000345-1
	chromosome01000018-3
OS_mPIFHarbinger_67	chromosome05000028-3
OS_mPIFHarbinger_66	chromosome05000028-3
OS_mPIFHarbinger_65	chromosome010000241-7
OS_mPIFHarbinger_58	chromosome01000051-10
OS_mPIFHarbinger_56	chromosome010000199-7
OS_mPIFHarbinger_53	chromosome010000241-7
OS_mPIFHarbinger_50	chromosome01000084-35
	chromosome01000020-17
OS_mPIFHarbinger_42	chromosome03000086-5
	chromosome0200009-10
	chromosome0100008-12
	chromosome01000036-41
OS_mPIFHarbinger_4	chromosome01000084-6
OS_mPIFHarbinger_38	chromosome03000086-5
	chromosome0200009-10
	chromosome0100008-12
	chromosome01000036-41
OS_mPIFHarbinger_37	chromosome080000235-3
	chromosome050000106-1
	chromosome020000230-1
	chromosome01000052-5
	chromosome0100002-19
OS_mPIFHarbinger_36	chromosome010000269-1
OS_mPIFHarbinger_33	chromosome040000129-1
	chromosome02000049-22
	chromosome02000031-18
OS_mPIFHarbinger_31	chromosome080000235-3
	chromosome050000106-1
	chromosome02000049-22
	chromosome02000031-18
	chromosome020000230-1
	chromosome0100002-19
OS_mPIFHarbinger_29	chromosome03000086-5
	chromosome0100008-12
	chromosome01000036-41
OS_mPIFHarbinger_28	chromosome0200009-10
	chromosome0100008-12
	chromosome01000036-41
OS_mPIFHarbinger_26	chromosome03000086-5
	chromosome01000036-41
OS_mPIFHarbinger_25	chromosome080000235-3
	chromosome050000106-1
	chromosome040000129-1
	chromosome02000031-18
	chromosome020000230-1
	chromosome01000052-5
	chromosome0100002-19
OS_mPIFHarbinger_22	chromosome01000033-1
OS_mPIFHarbinger_21	chromosome010000241-7
OS_mPIFHarbinger_17	chromosome11000011-9
	chromosome01000084-35
	chromosome010000107-10
OS_mPIFHarbinger_167	chromosome04000051-20
	chromosome020000322-12
	chromosome010000429-10
	chromosome01000039-23
	chromosome01000037-8
	chromosome01000018-2
OS_mPIFHarbinger_166	chromosome0200005-5
OS_mPIFHarbinger_164	chromosome0200005-5
OS_mPIFHarbinger_163	chromosome04000045-10
OS_mPIFHarbinger_161	chromosome0200005-5
OS_mPIFHarbinger_159	chromosome07000056-3
	chromosome04000051-20
	chromosome01000039-23
	chromosome01000037-8
OS_mPIFHarbinger_158	chromosome04000051-20
	chromosome020000322-12
	chromosome01000039-23
	chromosome01000037-8
	chromosome01000018-2
OS_mPIFHarbinger_156	chromosome010000255-6
OS_mPIFHarbinger_153	chromosome08000044-3
OS_mPIFHarbinger_150	chromosome01000099-4
	chromosome01000025-4
OS_mPIFHarbinger_147	chromosome010000288-5
	chromosome01000011-9
OS_mPIFHarbinger_146	chromosome01000071-4
	chromosome010000288-5
	chromosome01000011-9
OS_mPIFHarbinger_144	chromosome010000288-5
	chromosome01000011-9
OS_mPIFHarbinger_143	chromosome070000227-13
	chromosome020000178-5
OS_mPIFHarbinger_142	chromosome070000227-13
	chromosome020000178-5
OS_mPIFHarbinger_141	chromosome05000056-6
	chromosome020000347-4
	chromosome01000071-4
OS_mPIFHarbinger_140	chromosome05000056-6
	chromosome01000071-4
	chromosome01000011-9
OS_mPIFHarbinger_14	chromosome010000107-10
OS_mPIFHarbinger_139	chromosome05000056-6
	chromosome020000347-4
	chromosome01000071-4
OS_mPIFHarbinger_138	chromosome020000347-4
	chromosome01000044-5
OS_mPIFHarbinger_137	chromosome020000273-5
	chromosome01000047-4
	chromosome010000359-11
	chromosome010000112-9
OS_mPIFHarbinger_136	chromosome03000043-8
	chromosome020000273-5
	chromosome010000359-11
	chromosome010000112-9
OS_mPIFHarbinger_135	chromosome03000043-8
	chromosome020000273-5
OS_mPIFHarbinger_134	chromosome020000273-5
	chromosome01000047-4
	chromosome010000437-6
OS_mPIFHarbinger_133	chromosome010000359-11
OS_mPIFHarbinger_132	chromosome03000043-8
	chromosome010000359-11
	chromosome010000112-9
OS_mPIFHarbinger_131	chromosome020000273-5
	chromosome01000047-4
	chromosome010000437-6
	chromosome010000359-11
OS_mPIFHarbinger_130	chromosome03000043-8
	chromosome010000359-11
	chromosome010000112-9
OS_mPIFHarbinger_129	chromosome03000043-8
	chromosome020000273-5
	chromosome010000359-11
	chromosome010000112-9
OS_mPIFHarbinger_128	chromosome03000043-8
	chromosome010000359-11
	chromosome010000112-9
OS_mPIFHarbinger_127	chromosome020000273-5
	chromosome010000359-11
	chromosome010000112-9
OS_mPIFHarbinger_126	chromosome01000047-4
	chromosome010000437-6
OS_mPIFHarbinger_125	chromosome020000273-5
	chromosome01000047-4
	chromosome010000359-11
	chromosome010000112-9
OS_mPIFHarbinger_124	chromosome03000043-8
	chromosome020000273-5
	chromosome010000359-11
	chromosome010000112-9
OS_mPIFHarbinger_123	chromosome01000047-4
	chromosome010000437-6
	chromosome010000359-11
OS_mPIFHarbinger_122	chromosome01000084-6
OS_mPIFHarbinger_121	chromosome01000084-6
OS_mPIFHarbinger_120	chromosome01000034-5
OS_mPIFHarbinger_119	chromosome01000040-8
OS_mPIFHarbinger_118	chromosome030000341-2
	chromosome01000040-8
	chromosome01000034-5
OS_mPIFHarbinger_110	chromosome060000179-13
	chromosome010000127-4
OS_mPIFHarbinger_11	chromosome010000191-4
OS_mPIFHarbinger_109	chromosome060000179-13
	chromosome010000127-4
OS_mPIFHarbinger_108	chromosome01000023-3
OS_mPIFHarbinger_107	chromosome01000023-3
OS_mPIFHarbinger_106	chromosome010000437-24
OS_mPIFHarbinger_105	chromosome10000019-2
OS_mPIFHarbinger_104	chromosome060000246-2
OS_mPIFHarbinger_102	chromosome01000016-7
OS_mPIFHarbinger_10	chromosome01000039-4
OS_mMutator_88	chromosome01000061-1
OS_mMutator_87	chromosome010000100-1
OS_mMutator_8	chromosome02000091-1
OS_mMutator_75	chromosome070000272-1
OS_mMutator_74	chromosome110000198-1
	chromosome020000339-3
OS_mMutator_72	chromosome070000272-1
OS_mMutator_68	chromosome08000076-1
OS_mMutator_66	chromosome07000078-1
OS_mMutator_65	chromosome010000436-1
OS_mMutator_64	chromosome010000436-1
	chromosome0100003-7
OS_mMutator_63	chromosome040000162-1
OS_mMutator_62	chromosome040000162-1
OS_mMutator_61	chromosome010000363-9
	chromosome01000017-12
OS_mMutator_6	chromosome010000296-2
OS_mMutator_59	chromosome040000321-5
	chromosome010000363-9
	chromosome01000031-1
OS_mMutator_58	chromosome040000321-5
	chromosome010000363-9
	chromosome01000031-1
OS_mMutator_44	chromosome010000360-13
OS_mMutator_41	chromosome010000234-2
OS_mMutator_40	chromosome010000209-1
OS_mMutator_39	chromosome010000280-1
	chromosome010000209-1
OS_mMutator_37	chromosome05000016-1
OS_mMutator_36	chromosome05000016-1
OS_mMutator_28	chromosome010000270-1
OS_mMutator_27	chromosome0100005-1
OS_mMutator_26	chromosome010000196-1
OS_mMutator_25	chromosome01000013-5
OS_mMutator_21	chromosome02000074-1
OS_mMutator_19	chromosome06000032-1
OS_mMutator_18	chromosome010000301-1
	chromosome01000015-2
OS_mMutator_175	chromosome060000275-4
	chromosome010000265-2
OS_mMutator_174	chromosome060000289-1
	chromosome04000059-2
OS_mMutator_172	chromosome060000289-1
	chromosome04000059-2
	chromosome010000335-3
OS_mMutator_171	chromosome060000289-1
	chromosome04000059-2
OS_mMutator_170	chromosome070000277-1
	chromosome04000059-2
OS_mMutator_17	chromosome010000301-1
	chromosome01000015-2
OS_mMutator_169	chromosome060000275-4
	chromosome010000325-1
OS_mMutator_167	chromosome070000277-1
	chromosome04000059-2
	chromosome010000335-3
OS_mMutator_163	chromosome12000051-1
	chromosome010000225-1
OS_mMutator_162	chromosome040000137-1
	chromosome020000339-3
OS_mMutator_161	chromosome040000137-1
	chromosome020000339-3
OS_mMutator_160	chromosome040000137-1
	chromosome020000339-3
OS_mMutator_157	chromosome0100004-1
	chromosome010000344-2
OS_mMutator_155	chromosome06000030-2
OS_mMutator_151	chromosome01000032-2
	chromosome010000282-1
	chromosome010000265-1
	chromosome010000235-1
OS_mMutator_15	chromosome010000198-1
OS_mMutator_149	chromosome01000032-2
	chromosome010000282-1
	chromosome010000265-1
	chromosome010000235-1
OS_mMutator_146	chromosome01000032-2
	chromosome010000282-1
	chromosome010000265-1
	chromosome010000235-1
OS_mMutator_145	chromosome01000032-2
	chromosome010000282-1
	chromosome010000265-1
	chromosome010000235-1
OS_mMutator_141	chromosome01000035-2
OS_mMutator_140	chromosome01000021-2
OS_mMutator_14	chromosome010000155-1
OS_mMutator_132	chromosome01000013-35
OS_mMutator_130	chromosome010000229-1
OS_mMutator_129	chromosome01000022-1
OS_mMutator_124	chromosome120000182-2
OS_mMutator_122	chromosome03000050-1
	chromosome01000044-1
OS_mMutator_121	chromosome03000050-1
	chromosome01000044-1
	chromosome01000024-3
OS_mMutator_120	chromosome03000050-1
	chromosome01000044-1
	chromosome01000024-3
OS_mMutator_119	chromosome03000050-1
	chromosome01000044-1
	chromosome01000024-3
OS_mMutator_118	chromosome01000044-1
	chromosome01000024-3
OS_mMutator_117	chromosome01000024-3
OS_mMutator_116	chromosome030000190-1
	chromosome01000036-3
OS_mMutator_114	chromosome10000041-1
OS_mMutator_113	chromosome030000190-1
	chromosome01000036-3
OS_mMutator_112	chromosome030000190-1
	chromosome01000036-3
OS_mMutator_111	chromosome030000190-1
	chromosome01000036-3
OS_mMutator_110	chromosome01000013-6
OS_mMutator_109	chromosome01000036-3
OS_mMutator_108	chromosome030000190-1
	chromosome01000036-3
OS_mMutator_107	chromosome030000190-1
	chromosome01000036-3
OS_mMutator_104	chromosome030000172-4
	chromosome090000115-4
	chromosome06000025-1
	chromosome010000275-5
	chromosome020000311-5
	chromosome0100006-7
	chromosome01000025-1
OS_mMutator_102	chromosome080000110-1
	chromosome01000025-1
	chromosome010000231-1
OS_mMutator_100	chromosome0100006-7
OS_mMutator_10	chromosome010000371-1
OS_mMariner_99	chromosome01000023-1
OS_mMariner_96	chromosome01000034-1
	chromosome010000338-1
	chromosome010000295-4
	chromosome01000014-2
OS_mMariner_95	chromosome0200009-1
	chromosome020000169-1
	chromosome01000024-6
	chromosome01000013-8
OS_mMariner_94	chromosome0200009-1
OS_mMariner_93	chromosome070000176-1
	chromosome04000074-1
	chromosome01000042-1
	chromosome010000413-1
	chromosome0100003-4
OS_mMariner_92	chromosome01000016-8
OS_mMariner_89	chromosome070000176-1
	chromosome04000074-1
	chromosome01000042-1
	chromosome010000413-1
	chromosome0100003-4
OS_mMariner_88	chromosome030000353-3
	chromosome02000048-1
	chromosome0100003-1
	chromosome01000023-1
OS_mMariner_87	chromosome05000083-2
	chromosome02000058-3
	chromosome010000301-4
OS_mMariner_86	chromosome070000176-1
	chromosome040000197-2
	chromosome01000042-1
	chromosome010000413-1
	chromosome0100003-4
OS_mMariner_83	chromosome050000229-7
	chromosome010000417-2
	chromosome01000079-7
	chromosome010000410-3
	chromosome010000-4
	chromosome010000365-3
	chromosome01000034-1
	chromosome010000338-1
	chromosome010000295-4
	chromosome01000024-6
	chromosome01000014-2
OS_mMariner_81	chromosome05000083-2
	chromosome02000058-3
	chromosome01000085-1
	chromosome01000024-2
OS_mMariner_80	chromosome030000337-2
	chromosome01000022-4
OS_mMariner_8	chromosome06000054-1
OS_mMariner_73	chromosome04000079-15
	chromosome01000072-4
	chromosome01000024-2
OS_mMariner_71	chromosome10000024-2
	chromosome0200009-1
	chromosome020000169-1
	chromosome01000034-1
	chromosome01000024-6
	chromosome01000013-8
OS_mMariner_70	chromosome10000024-2
	chromosome07000091-2
	chromosome060000288-1
	chromosome030000353-3
	chromosome010000359-1
	chromosome01000034-1
OS_mMariner_68	chromosome010000410-3
OS_mMariner_67	chromosome020000201-3
	chromosome01000054-5
	chromosome01000037-2
	chromosome01000033-7
OS_mMariner_66	chromosome06000054-1
OS_mMariner_65	chromosome020000169-1
OS_mMariner_64	chromosome040000197-2
	chromosome01000042-1
	chromosome0100003-4
OS_mMariner_63	chromosome030000337-2
	chromosome01000022-4
OS_mMariner_62	chromosome01000085-1
	chromosome01000024-2
OS_mMariner_61	chromosome01000023-1
OS_mMariner_59	chromosome10000024-2
	chromosome060000288-1
	chromosome01000075-1
	chromosome01000034-1
	chromosome010000338-1
	chromosome01000013-8
OS_mMariner_56	chromosome010000-8
OS_mMariner_55	chromosome01000081-2
	chromosome010000-8
OS_mMariner_54	chromosome090000218-3
	chromosome010000294-1
OS_mMariner_53	chromosome090000218-3
	chromosome010000294-1
OS_mMariner_52	chromosome01000013-11
OS_mMariner_49	chromosome0100007-4
OS_mMariner_44	chromosome060000231-3
	chromosome01000024-7
OS_mMariner_43	chromosome060000231-3
	chromosome01000024-7
OS_mMariner_40	chromosome020000221-6
	chromosome010000410-9
	chromosome0100002-3
	chromosome0100001-2
	chromosome01000010-13
OS_mMariner_4	chromosome010000225-2
OS_mMariner_38	chromosome02000069-1
	chromosome01000023-1
OS_mMariner_35	chromosome01000054-5
	chromosome01000033-7
	chromosome0100001-2
OS_mMariner_34	chromosome020000201-3
	chromosome01000042-2
OS_mMariner_33	chromosome080000189-5
	chromosome01000068-3
	chromosome01000017-5
OS_mMariner_32	chromosome080000189-5
	chromosome01000068-3
	chromosome01000017-5
OS_mMariner_3	chromosome020000346-3
	chromosome01000024-2
OS_mMariner_28	chromosome02000058-13
	chromosome02000019-1
	chromosome010000-1
OS_mMariner_25	chromosome01000054-5
	chromosome01000042-2
	chromosome01000037-2
	chromosome01000033-7
OS_mMariner_22	chromosome070000135-2
	chromosome040000339-1
	chromosome010000245-2
	chromosome0100002-3
	chromosome01000015-3
	chromosome01000013-7
	chromosome0100001-2
	chromosome010000-12
	chromosome01000010-13
	chromosome010000-1
OS_mMariner_21	chromosome070000135-2
	chromosome020000221-6
	chromosome010000245-2
	chromosome0100002-3
	chromosome010000-2
	chromosome01000015-3
	chromosome01000013-7
	chromosome0100001-2
	chromosome010000-1
OS_mMariner_18	chromosome070000135-2
	chromosome02000058-13
	chromosome020000221-6
	chromosome010000419-1
	chromosome010000245-2
	chromosome010000-2
	chromosome01000015-3
	chromosome01000013-7
	chromosome0100001-2
	chromosome010000-1
OS_mMariner_132	chromosome10000024-2
	chromosome060000288-1
	chromosome01000075-1
	chromosome010000359-1
	chromosome01000034-1
	chromosome010000338-1
	chromosome01000024-6
	chromosome01000013-8
OS_mMariner_130	chromosome06000018-10
	chromosome030000116-1
	chromosome020000209-3
	chromosome0100005-5
	chromosome01000042-1
	chromosome010000413-1
	chromosome01000037-2
	chromosome01000015-3
OS_mMariner_128	chromosome05000083-2
	chromosome02000058-3
	chromosome010000301-4
OS_mMariner_125	chromosome02000048-1
	chromosome0100003-1
OS_mMariner_122	chromosome010000410-3
	chromosome010000338-1
OS_mMariner_118	chromosome06000054-1
	chromosome0200009-1
	chromosome020000169-1
	chromosome01000017-4
OS_mMariner_117	chromosome10000024-2
	chromosome020000169-1
	chromosome01000034-1
OS_mMariner_116	chromosome01000079-7
	chromosome010000338-1
	chromosome01000013-8
OS_mMariner_115	chromosome06000054-1
	chromosome020000169-1
	chromosome010000359-1
	chromosome01000017-4
OS_mMariner_114	chromosome030000337-2
	chromosome01000022-4
OS_mMariner_113	chromosome0200009-1
OS_mMariner_112	chromosome07000091-2
	chromosome060000288-1
	chromosome050000229-7
	chromosome01000079-7
	chromosome010000-4
	chromosome010000338-1
	chromosome010000266-10
	chromosome01000014-2
OS_mMariner_111	chromosome0100003-1
OS_mMariner_110	chromosome06000018-10
	chromosome030000116-1
	chromosome020000201-3
	chromosome0100005-5
OS_mMariner_11	chromosome02000058-13
	chromosome020000219-1
	chromosome02000019-1
	chromosome010000419-1
	chromosome010000245-2
	chromosome010000-2
	chromosome01000015-3
	chromosome01000013-7
	chromosome0100001-2
	chromosome01000010-13
	chromosome010000-1
OS_mMariner_109	chromosome04000079-15
	chromosome01000072-4
OS_mMariner_107	chromosome06000018-10
	chromosome020000201-3
	chromosome0100005-5
OS_mMariner_105	chromosome01000085-1
	chromosome01000024-2
OS_mMariner_104	chromosome06000054-1
	chromosome0200009-1
	chromosome020000295-2
	chromosome020000169-1
	chromosome01000024-6
	chromosome01000017-4
OS_mMariner_103	chromosome0200009-1
	chromosome01000034-1
	chromosome01000024-6
	chromosome01000013-8
OS_mMariner_102	chromosome06000054-1
	chromosome01000017-4
OS_mMariner_10	chromosome020000269-7
	chromosome01000072-15
OS_mMariner_0	chromosome0200009-1
	chromosome01000034-1
	chromosome01000024-6
	chromosome01000013-8
OS_mhAT_95	chromosome01000021-9
OS_mhAT_94	chromosome01000046-15
	chromosome010000430-14
OS_mhAT_92	chromosome020000206-8
OS_mhAT_91	chromosome020000206-8
OS_mhAT_89	chromosome040000164-8
OS_mhAT_86	chromosome080000249-5
OS_mhAT_85	chromosome080000249-5
OS_mhAT_83	chromosome090000127-16
OS_mhAT_8	chromosome01000071-5
OS_mhAT_78	chromosome070000161-3
	chromosome010000248-6
OS_mhAT_76	chromosome010000103-14
OS_mhAT_75	chromosome010000103-14
OS_mhAT_70	chromosome050000223-3
OS_mhAT_7	chromosome03000036-7
OS_mhAT_69	chromosome01000034-2
	chromosome01000024-5
OS_mhAT_66	chromosome010000109-13
OS_mhAT_65	chromosome01000014-8
OS_mhAT_64	chromosome01000034-2
	chromosome01000024-5
OS_mhAT_62	chromosome040000181-6
OS_mhAT_61	chromosome01000034-2
	chromosome01000024-5
OS_mhAT_60	chromosome01000034-2
OS_mhAT_6	chromosome07000072-7
OS_mhAT_59	chromosome01000033-6
OS_mhAT_58	chromosome02000056-19
OS_mhAT_56	chromosome01000081-14
OS_mhAT_55	chromosome040000204-16
OS_mhAT_53	chromosome01000046-15
	chromosome010000430-14
OS_mhAT_52	chromosome01000046-15
OS_mhAT_50	chromosome01000046-15
OS_mhAT_49	chromosome01000046-15
OS_mhAT_48	chromosome010000130-4
OS_mhAT_43	chromosome01000027-9
OS_mhAT_42	chromosome01000027-9
OS_mhAT_41	chromosome01000038-6
OS_mhAT_34	chromosome010000165-4
	chromosome010000115-22
OS_mhAT_33	chromosome01000022-3
OS_mhAT_32	chromosome010000165-4
	chromosome010000115-22
OS_mhAT_3	chromosome010000103-14
OS_mhAT_28	chromosome010000118-9
OS_mhAT_26	chromosome010000125-5
OS_mhAT_25	chromosome040000107-6
OS_mhAT_24	chromosome050000290-2
OS_mhAT_22	chromosome010000247-5
OS_mhAT_18	chromosome01000051-9
OS_mhAT_15	chromosome01000044-6
OS_mhAT_13	chromosome030000133-3
OS_mhAT_118	chromosome01000011-23
OS_mhAT_116	chromosome010000240-24
OS_mhAT_114	chromosome040000270-4
OS_mhAT_113	chromosome010000406-6
	chromosome01000038-6
	chromosome01000021-29
OS_mhAT_112	chromosome030000262-10
	chromosome010000406-6
	chromosome01000038-6
	chromosome01000021-29
OS_mhAT_110	chromosome040000270-4
OS_mhAT_109	chromosome080000150-18
	chromosome01000021-29
OS_mhAT_108	chromosome030000262-10
	chromosome010000406-6
OS_mhAT_107	chromosome030000262-10
	chromosome010000406-6
OS_mhAT_106	chromosome01000028-4
OS_mhAT_105	chromosome010000390-4
OS_mhAT_104	chromosome010000445-11
OS_mhAT_103	chromosome01000028-4
OS_mhAT_102	chromosome01000028-4
OS_mhAT_10	chromosome03000030-12
OS_mCACTA_3	chromosome01000024-9
OS_mCACTA_2	chromosome01000024-9
301

## Sheet: Digger Only Entries
Classifiable Entries Only in MITE Digger
chromosome120000211-1-OS_mhAT
chromosome1100004-1-OS_mPIFHarbinger
chromosome100000128-3-OS_mMutator
chromosome090000181-12-OS_mPIFHarbinger
chromosome080000213-1-OS_mMariner
chromosome060000181-15-OS_mPIFHarbinger
chromosome05000036-25-OS_mMutator
chromosome0100007-1-OS1_mMutator
chromosome010000337-12-OS_mPIFHarbinger
chromosome010000323-2-OS_mMutator
chromosome010000253-1-OS_mMutator
chromosome010000237-2-OS_mMutator
chromosome010000141-3-OS1_mMutator
missed by hunter, but in Repbase/RepeatMasker
chromosome01000019-7_mPIFHarbinger
chromosome02000025-1_mMariner
chromosome02000069-2_mMariner
chromosome01000019-1_mMutator

## Sheet: Hunter Only Entries
Classified Entries only in MITE Hunter (most of them have good matching terminal fragments with those of some Digger entries. Red highlight, no matching in Digger entries.
OS_mMutator_55
OS_mMutator_52
OS_mMutator_2
OS_mMutator_164
OS_mMutator_142
OS_mMutator_133
OS_mMutator_126
OS_mMariner_91
OS_mMariner_79
OS_mMariner_72
OS_mMariner_5
OS_mMariner_134
OS_mMariner_100
OS_mhAT_99
OS_mhAT_46
OS_mhAT_31
OS_mhAT_23
OS_mhAT_115
